# Supplementary material for: Genomic variant-driven prediction of azole resistance in Aspergillus fumigatus using GWAS and machine learning
Source: Front Microbiol. 2026 Jul 7;17:1891518. doi: 10.3389/fmicb.2026.1891518 (PMC13389983; doi:10.3389/fmicb.2026.1891518)
Supplement: SUPPLEMENTARY TABLE S1 — Additional information on a total of 590 Aspergillus fumigatus genomes. [file Table_1.XLSX]

## Sheet: Sheet1
Num	FID	IID	cyp51A_mutation	Drugs_Resistance	VOR_Resistance	VOR_Resistance	POS_Resistance	Position
1	C02810	C02810	G54R	1	0	1	1	China
2	C116	C116	TR34/L98H	1	1	1	1	China
3	C135	C135	TR34/L98H	1	0	1	1	China
4	C136	C136	TR34/L98H	1	0	1	1	China
5	C1664	C1664	TR34/L98H	1	1	1	1	China
6	C195	C195	TR46/Y121F/T289A	1	1	0	0	China
7	C485	C485	TR34/L98H/S297T/F495I	1	0	1	1	China
8	C490	C490	N248K	0	0	0	0	China
9	C691	C691	Unknown	NA	NA	NA	NA	China
10	C76	C76	N248K	0	0	0	0	China
11	C79	C79	D262Y	0	0	0	0	China
12	C821	C821	TR34/L98H	1	1	1	1	China
13	C94	C94	TR34/L98H	1	0	1	1	China
14	C96	C96	TR34/L98H/S297T/F495I	1	0	1	1	China
15	C98	C98	F46Y/M172V/N248T/D255E/E427K	0	0	0	0	China
16	DRR015087	DRR015087	TR34/L98H/S297T/F495I	0	0	0	0	China
17	DRR015090	DRR015090	A9T	0	0	0	0	China
18	DRR015094	DRR015094	F46Y/M172V/N248T/D255E/E427K	0	0	0	0	China
19	DRR015097	DRR015097	None	0	0	0	0	China
20	DRR015100	DRR015100	None	0	0	0	0	China
21	DRR015103	DRR015103	N248K	0	0	0	0	China
22	DRR015104.fastq	DRR015104.fastq	None	0	0	0	0	China
23	DRR015107	DRR015107	TR34/L98H/S297T/F495I	0	0	0	0	China
24	DRR015110	DRR015110	TR34/L98H	0	0	0	0	China
25	DRR017535	DRR017535	G54V	0	0	0	0	China
26	DRR017536.fastq	DRR017536.fastq	TR34/L98H	0	0	0	0	China
27	DRR017537.fastq	DRR017537.fastq	None	0	0	0	0	China
28	DRR017538	DRR017538	None	0	0	0	0	China
29	DRR017539.fastq	DRR017539.fastq	N248K	0	0	0	0	China
30	DRR017540.fastq	DRR017540.fastq	E255D	0	0	0	0	Canada
31	DRR017541	DRR017541	K427E/E255D/Y46F	0	0	0	0	Canada
32	DRR017542.fastq	DRR017542.fastq	K427E/E255D/Y46F	0	0	0	0	Canada
33	DRR017543.fastq	DRR017543.fastq	K427E/E255D/Y46F	0	0	0	0	Canada
34	DRR017544	DRR017544	K427E/E255D/Y46F	0	0	0	0	Canada
35	DRR017545.fastq	DRR017545.fastq	K427E/E255D/Y46F	0	0	0	0	Canada
36	DRR017546.fastq	DRR017546.fastq	K427E/E255D/Y46F	0	0	0	0	Canada
37	DRR017547	DRR017547	K427E/E255D/Y46F	0	0	0	0	Canada
38	DRR017548.fastq	DRR017548.fastq	K427E/E255D/Y46F	0	0	0	0	Canada
39	DRR017549.fastq	DRR017549.fastq	K427E/E255D/Y46F	0	0	0	0	Canada
40	DRR017550	DRR017550	K427E/E255D/Y46F	0	0	0	0	Canada
41	DRR017551.fastq	DRR017551.fastq	K427E/E255D/Y46F	0	0	0	0	Canada
42	DRR017552.fastq	DRR017552.fastq	None	0	0	0	0	France
43	DRR017553	DRR017553	None	0	0	0	0	Germany
44	DRR017554.fastq	DRR017554.fastq	None	0	0	0	0	Germany
45	DRR017555.fastq	DRR017555.fastq	P216L	0	0	0	0	Germany
46	DRR017556	DRR017556	TR34/L98H/S297T/F495I	NA	NA	NA	NA	Germany
47	DRR017557.fastq	DRR017557.fastq	A9T	NA	NA	NA	NA	Germany
48	DRR017558.fastq	DRR017558.fastq	F46Y/M172V/N248T/D255E/E427K	NA	NA	NA	NA	Germany
49	DRR017559	DRR017559	None	0	0	0	0	Germany
50	DRR017560.fastq	DRR017560.fastq	None	0	0	0	0	Germany
51	DRR017561.fastq	DRR017561.fastq	N248K	0	0	0	0	Germany
52	DRR022915	DRR022915	None	0	0	0	0	Germany
53	DRR022916	DRR022916	TR34/L98H/S297T/F495I	0	0	0	0	Germany
54	DRR022917	DRR022917	None	0	0	0	0	Germany
55	DRR022918	DRR022918	TR34/L98H	0	0	0	0	Germany
56	DRR022919	DRR022919	None	0	0	0	0	Germany
57	DRR022920	DRR022920	None	0	0	0	0	Germany
58	DRR022921	DRR022921	None	0	0	0	0	Germany
59	DRR022922	DRR022922	None	0	0	0	0	Germany
60	DRR022923	DRR022923	TR34/L98H	0	0	0	0	Germany
61	DRR022924	DRR022924	TR34/L98H	0	0	0	0	Germany
62	DRR022925	DRR022925	None	0	0	0	0	Germany
63	DRR022926	DRR022926	None		0	0	0	Germany
64	DRR022927	DRR022927	None	1	0	1	1	Germany
65	DRR146814.fastq	DRR146814.fastq	None	1	0	1	0	Germany
66	DRR237582.fastq	DRR237582.fastq	TR34/L98H/S297T/F495I	NA	NA	NA	NA	Germany
67	DRR237583.fastq	DRR237583.fastq	TR34/L98H/S297T/F495I	NA	NA	NA	NA	Germany
68	E1001	E1001	TR34/L98H	1	0	1	1	Germany
69	E1069	E1069	TR34/L98H	0	0	0	0	Germany
70	E1074	E1074	None	0	0	0	0	Germany
71	E1105	E1105	TR34/L98H	0	0	0	0	Germany
72	E1109	E1109	TR34/L98H	0	0	0	0	Germany
73	E2010-0.qc.fastq	E2010-0.qc.fastq	TR34/L98H	NA	NA	NA	NA	Germany
74	E2012-0-2.qc.fastq	E2012-0-2.qc.fastq	TR34/L98H	NA	NA	NA	NA	Germany
75	E2012-0-4.qc.fastq	E2012-0-4.qc.fastq	TR34/L98H	NA	NA	NA	NA	Germany
76	E509	E509	TR34/L98H	0	0	0	0	Germany
77	E631	E631	TR34/L98H	0	0	0	0	Germany
78	E739	E739	TR34/L98H	1	0	1	1	Germany
79	ERR2863830	ERR2863830	TR34/L98H	0	0	0	0	Germany
80	ERR2864483	ERR2864483	TR34/L98H	NA	NA	NA	NA	Germany
81	ERR2864484	ERR2864484	TR34/L98H	0	0	0	0	Germany
82	ERR2864485	ERR2864485	None	0	0	0	0	Germany
83	ERR769498	ERR769498	Unknown	0	0	0	0	Germany
84	ERR769499	ERR769499	Unknown	0	0	0	0	Germany
85	ERR769500	ERR769500	Unknown	1	0	1	1	Germany
86	ERR769501	ERR769501	Unknown	1	0	1	1	Germany
87	ERR769502	ERR769502	Unknown	0	0	0	0	Germany
88	ERR769503	ERR769503	Unknown	0	0	0	0	Germany
89	ERR769504	ERR769504	Unknown	0	0	0	0	Germany
90	ERR769505	ERR769505	Unknown	0	0	0	0	Germany
91	ERR769506	ERR769506	None	1	0	1	1	Germany
92	ERR769507	ERR769507	Unknown	1	0	1	1	Germany
93	ERR769508	ERR769508	Unknown	1	1	1	1	Germany
94	ERR769509	ERR769509	Unknown	1	0	0	1	Germany
95	ERR769510	ERR769510	Unknown	0	0	0	0	Germany
96	ERR769511	ERR769511	Unknown	1	1	1	1	Germany
97	ERR769512	ERR769512	Unknown	1	1	1	1	Germany
98	ERR769513	ERR769513	Unknown	1	0	1	1	Germany
99	ERR769514	ERR769514	Unknown	1	0	1	1	Germany
100	ERR769515	ERR769515	Unknown	1	0	1	1	Germany
101	ERR769516	ERR769516	Unknown	1	1	1	1	Germany
102	ERR769517	ERR769517	Unknown	1	1	1	1	Germany
103	ERR769518	ERR769518	Unknown	1	1	1	1	Germany
104	ERR769519	ERR769519	G138C	1	1	1	1	Germany
105	ERR769520	ERR769520	G138C	1	1	1	1	Germany
106	ERR769521	ERR769521	None	1	1	1	1	Germany
107	SRR068950	SRR068950	N248K	0	0	0	0	Germany
108	SRR10592629	SRR10592629	None	1	1	0	0	Germany
109	SRR10592630	SRR10592630	None	0	0	0	0	Germany
110	SRR10592631	SRR10592631	F46Y/M172V/E427K	0	0	0	0	Germany
111	SRR10592632	SRR10592632	N248K	1	1	1	1	Germany
112	SRR10592633	SRR10592633	None	1	1	1	1	Germany
113	SRR10714201_1.qc.pe.fastq	SRR10714201_1.qc.pe.fastq	N248K	0	0	0	0	Germany
114	SRR10714202_1.qc.pe.fastq	SRR10714202_1.qc.pe.fastq	None	0	0	0	0	Germany
115	SRR10714203_1.qc.pe.fastq	SRR10714203_1.qc.pe.fastq	None	0	0	0	0	Germany
116	SRR10714204_1.qc.pe.fastq	SRR10714204_1.qc.pe.fastq	G54E	0	0	0	0	Germany
117	SRR10714205_1.qc.pe.fastq	SRR10714205_1.qc.pe.fastq	M220V	0	0	0	0	Germany
118	SRR10714206_1.qc.pe.fastq	SRR10714206_1.qc.pe.fastq	G138C	0	0	0	0	Germany
119	SRR10714207_1.qc.pe.fastq	SRR10714207_1.qc.pe.fastq	G54R	0	0	0	0	Germany
120	SRR10714208_1.qc.pe.fastq	SRR10714208_1.qc.pe.fastq	G54E	0	0	0	0	Germany
121	SRR10714209_1.qc.pe.fastq	SRR10714209_1.qc.pe.fastq	G138C	0	0	0	0	Germany
122	SRR10714210_1.qc.pe.fastq	SRR10714210_1.qc.pe.fastq	H147Y/G448S	0	0	0	0	Germany
123	SRR10714211_1.qc.pe.fastq	SRR10714211_1.qc.pe.fastq	G138C	0	0	0	0	Germany
124	SRR10714212_1.qc.pe.fastq	SRR10714212_1.qc.pe.fastq	G54R	0	0	0	0	Germany
125	SRR10714213_1.qc.pe.fastq	SRR10714213_1.qc.pe.fastq	M220T	0	0	0	0	Germany
126	SRR10714214_1.qc.pe.fastq	SRR10714214_1.qc.pe.fastq	G138C	0	0	0	0	Germany
127	SRR10714215_1.qc.pe.fastq	SRR10714215_1.qc.pe.fastq	G138C	0	0	0	0	Germany
128	SRR10714216_1.qc.pe.fastq	SRR10714216_1.qc.pe.fastq	M220T	0	0	0	0	Germany
129	SRR10714217_1.qc.pe.fastq	SRR10714217_1.qc.pe.fastq	F46Y/M172V/E427K	1	0	0	1	Germany
130	SRR10714218_1.qc.pe.fastq	SRR10714218_1.qc.pe.fastq	M220K	0	0	0	0	Germany
131	SRR10714219_1.qc.pe.fastq	SRR10714219_1.qc.pe.fastq	TR34/L98H	0	0	0	0	Germany
132	SRR10714220_1.qc.pe.fastq	SRR10714220_1.qc.pe.fastq	None	0	0	0	0	Germany
133	SRR10714221_1.qc.pe.fastq	SRR10714221_1.qc.pe.fastq	None	0	0	0	0	Germany
134	SRR10714222_1.qc.pe.fastq	SRR10714222_1.qc.pe.fastq	None	0	0	0	0	Germany
135	SRR10714223_1.qc.pe.fastq	SRR10714223_1.qc.pe.fastq	None	0	0	0	0	Germany
136	SRR10714224_1.qc.pe.fastq	SRR10714224_1.qc.pe.fastq	None	0	0	0	0	Germany
137	SRR10714225_1.qc.pe.fastq	SRR10714225_1.qc.pe.fastq	None	0	0	0	0	Germany
138	SRR10714226_1.qc.pe.fastq	SRR10714226_1.qc.pe.fastq	Unknown	0	0	0	0	Germany
139	SRR10714227_1.qc.pe.fastq	SRR10714227_1.qc.pe.fastq	F46Y/M172V/N248T/D255E/E427K	0	0	0	0	Germany
140	SRR10714228_1.qc.pe.fastq	SRR10714228_1.qc.pe.fastq	None	0	0	0	0	Germany
141	SRR10714229_1.qc.pe.fastq	SRR10714229_1.qc.pe.fastq	F46Y/M172V/E427K	0	0	0	0	Germany
142	SRR10714230_1.qc.pe.fastq	SRR10714230_1.qc.pe.fastq	F46Y/M172V/E427K	0	0	0	0	Germany
143	SRR10714231_1.qc.pe.fastq	SRR10714231_1.qc.pe.fastq	F46Y/M172V/E427K	0	0	0	0	Germany
144	SRR10714232_1.qc.pe.fastq	SRR10714232_1.qc.pe.fastq	F46Y/M172V/E427K	0	0	0	0	Germany
145	SRR10714233_1.qc.pe.fastq	SRR10714233_1.qc.pe.fastq	F46Y/M172V/E427K	0	0	0	0	Germany
146	SRR10714234_1.qc.pe.fastq	SRR10714234_1.qc.pe.fastq	F46Y/M172V/E427K	0	0	0	0	Germany
147	SRR10714235_1.qc.pe.fastq	SRR10714235_1.qc.pe.fastq	F46Y/M172V/E427K	0	0	0	0	Germany
148	SRR10714236_1.qc.pe.fastq	SRR10714236_1.qc.pe.fastq	F46Y/M172V/E427K	0	0	0	0	Germany
149	SRR10714237_1.qc.pe.fastq	SRR10714237_1.qc.pe.fastq	F46Y/M172V/E427K	0	0	0	0	Germany
150	SRR10714238_1.qc.pe.fastq	SRR10714238_1.qc.pe.fastq	F46Y/M172V/N248T/D255E/E427K	0	0	0	0	Germany
151	SRR10714239_1.qc.pe.fastq	SRR10714239_1.qc.pe.fastq	None	0	0	0	0	Germany
152	SRR10714240_1.qc.pe.fastq	SRR10714240_1.qc.pe.fastq	F46Y/M172V/E427K	0	0	0	0	Germany
153	SRR10714241_1.qc.pe.fastq	SRR10714241_1.qc.pe.fastq	None	0	0	0	0	Germany
154	SRR10714242_1.qc.pe.fastq	SRR10714242_1.qc.pe.fastq	None	1	1	1	1	Germany
155	SRR10714243_1.qc.pe.fastq	SRR10714243_1.qc.pe.fastq	None	0	0	0	0	Germany
156	SRR10714244_1.qc.pe.fastq	SRR10714244_1.qc.pe.fastq	None	0	0	0	0	Germany
157	SRR10714245_1.qc.pe.fastq	SRR10714245_1.qc.pe.fastq	None	0	0	0	0	Germany
158	SRR10714246_1.qc.pe.fastq	SRR10714246_1.qc.pe.fastq	None	1	1	1	1	Germany
159	SRR10714247_1.qc.pe.fastq	SRR10714247_1.qc.pe.fastq	F46Y/M172V/N248T/D255E/E427K	0	0	0	0	Germany
160	SRR10714248_1.qc.pe.fastq	SRR10714248_1.qc.pe.fastq	F46Y/M172V/N248T/D255E/E427K	0	0	0	0	Germany
161	SRR10714249_1.qc.pe.fastq	SRR10714249_1.qc.pe.fastq	None	0	0	0	0	Germany
162	SRR10714250_1.qc.pe.fastq	SRR10714250_1.qc.pe.fastq	I242V	0	0	0	0	Germany
163	SRR10714251_1.qc.pe.fastq	SRR10714251_1.qc.pe.fastq	None	0	0	0	0	Germany
164	SRR10714252_1.qc.pe.fastq	SRR10714252_1.qc.pe.fastq	N248K	0	0	0	0	Germany
165	SRR10714253_1.qc.pe.fastq	SRR10714253_1.qc.pe.fastq	F46Y/M172V/E427K	0	0	0	0	Germany
166	SRR10714254_1.qc.pe.fastq	SRR10714254_1.qc.pe.fastq	None	0	0	0	0	Germany
167	SRR10714255_1.qc.pe.fastq	SRR10714255_1.qc.pe.fastq	F46Y/M172V/E427K	0	0	0	0	Germany
168	SRR10714256_1.qc.pe.fastq	SRR10714256_1.qc.pe.fastq	None	0	0	0	0	Germany
169	SRR10714257_1.qc.pe.fastq	SRR10714257_1.qc.pe.fastq	G54W	0	0	0	0	Germany
170	SRR10714258_1.qc.pe.fastq	SRR10714258_1.qc.pe.fastq	None	0	0	0	0	Germany
171	SRR10714259_1.qc.pe.fastq	SRR10714259_1.qc.pe.fastq	TR34/L98H	0	0	0	0	Germany
172	SRR10714260_1.qc.pe.fastq	SRR10714260_1.qc.pe.fastq	M263I	0	0	0	0	Germany
173	SRR10714261_1.qc.pe.fastq	SRR10714261_1.qc.pe.fastq	None	0	0	0	0	Germany
174	SRR10714262_1.qc.pe.fastq	SRR10714262_1.qc.pe.fastq	M220I	0	0	0	0	Germany
175	SRR10714263_1.qc.pe.fastq	SRR10714263_1.qc.pe.fastq	G448S	0	0	0	0	Germany
176	SRR10714264_1.qc.pe.fastq	SRR10714264_1.qc.pe.fastq	TR46/Y121F/T289A	0	0	0	0	Germany
177	SRR10997241.fastq	SRR10997241.fastq	G54E	NA	NA	NA	NA	Germany
178	SRR10997243.fastq	SRR10997243.fastq	G138C	NA	NA	NA	NA	Germany
179	SRR10997260.fastq	SRR10997260.fastq	G54R	NA	NA	NA	NA	Germany
180	SRR12894193.fastq	SRR12894193.fastq	I367F(nonedetected)	1	1	NA	1	Germany
181	SRR12894194.fastq	SRR12894194.fastq	Unknown	1	0	NA	1	Germany
182	SRR12894195.fastq	SRR12894195.fastq	Unknown	1	1	NA	1	Germany
183	SRR12894196.fastq	SRR12894196.fastq	Unknown	1	0	NA	1	Germany
184	SRR12894197.fastq	SRR12894197.fastq	Unknown	1	1	NA	1	Germany
185	SRR12894198.fastq	SRR12894198.fastq	None	1	1	NA	1	Germany
186	SRR12894199.fastq	SRR12894199.fastq	TR46/Y121F/T289A	1	1	NA	1	Germany
187	SRR12894200.fastq	SRR12894200.fastq	M263I(nonedetected)	1	1	NA	1	Germany
188	SRR12894201.fastq	SRR12894201.fastq	Unknown	NA	NA	NA	NA	Germany
189	SRR12894202_1.fastq	SRR12894202_1.fastq	M220K	NA	NA	NA	NA	Germany
190	SRR12894203_1.fastq	SRR12894203_1.fastq	G448S	1	0	NA	1	Germany
191	SRR12894204_1.fastq	SRR12894204_1.fastq	G54R	1	1	NA	1	Germany
192	SRR13579282_1.qc.pe.fastq	SRR13579282_1.qc.pe.fastq	M220I	0	0	0	0	Germany
193	SRR13579283_1.qc.pe.fastq	SRR13579283_1.qc.pe.fastq	TR34/L98H	0	0	0	0	Germany
194	SRR13579284_1.qc.pe.fastq	SRR13579284_1.qc.pe.fastq	F219S	0	0	0	0	Germany
195	SRR13579285_1.qc.pe.fastq	SRR13579285_1.qc.pe.fastq	None	0	0	0	0	Germany
196	SRR13579286_1.qc.pe.fastq	SRR13579286_1.qc.pe.fastq	None	0	0	0	0	Germany
197	SRR13579287_1.qc.pe.fastq	SRR13579287_1.qc.pe.fastq	None	0	0	0	0	Germany
198	SRR13579288_1.qc.pe.fastq	SRR13579288_1.qc.pe.fastq	None	0	0	0	0	Germany
199	SRR13579289_1.qc.pe.fastq	SRR13579289_1.qc.pe.fastq	P216L	0	0	0	0	Germany
200	SRR13579290_1.qc.pe.fastq	SRR13579290_1.qc.pe.fastq	G54V	0	0	0	0	Germany
201	SRR13579291_1.qc.pe.fastq	SRR13579291_1.qc.pe.fastq	G54R	0	0	0	0	Germany
202	SRR13579292_1.qc.pe.fastq	SRR13579292_1.qc.pe.fastq	M220R	0	0	0	0	Germany
203	SRR13579293_1.qc.pe.fastq	SRR13579293_1.qc.pe.fastq	P216L	0	0	0	0	Germany
204	SRR13579294_1.qc.pe.fastq	SRR13579294_1.qc.pe.fastq	M220R	0	0	0	0	Germany
205	SRR13579295_1.qc.pe.fastq	SRR13579295_1.qc.pe.fastq	M220R	0	0	0	0	Germany
206	SRR13579296_1.qc.pe.fastq	SRR13579296_1.qc.pe.fastq	M220R	0	0	0	0	Germany
207	SRR13579297_1.qc.pe.fastq	SRR13579297_1.qc.pe.fastq	P216L	0	0	0	0	Germany
208	SRR13579298_1.qc.pe.fastq	SRR13579298_1.qc.pe.fastq	G54E	0	0	0	0	Germany
209	SRR13579299_1.qc.pe.fastq	SRR13579299_1.qc.pe.fastq	G54E	0	0	0	0	Germany
210	SRR13579300_1.qc.pe.fastq	SRR13579300_1.qc.pe.fastq	None	0	0	0	0	Germany
211	SRR13579301_1.qc.pe.fastq	SRR13579301_1.qc.pe.fastq	None	0	0	0	0	Germany
212	SRR13579302_1.qc.pe.fastq	SRR13579302_1.qc.pe.fastq	TR34/L98H	0	0	0	0	Germany
213	SRR13579303_1.qc.pe.fastq	SRR13579303_1.qc.pe.fastq	G54V	1	1	1	1	Germany
214	SRR13579304_1.qc.pe.fastq	SRR13579304_1.qc.pe.fastq	Unknown	0	0	0	0	Germany
215	SRR13579305_1.qc.pe.fastq	SRR13579305_1.qc.pe.fastq	Unknown	1	1	1	1	Germany
216	SRR13579306_1.qc.pe.fastq	SRR13579306_1.qc.pe.fastq	Unknown	1	1	0	1	Germany
217	SRR13579307_1.qc.pe.fastq	SRR13579307_1.qc.pe.fastq	Unknown	0	0	0	0	Germany
218	SRR13579308_1.qc.pe.fastq	SRR13579308_1.qc.pe.fastq	L98H/Y121F	0	0	0	0	Germany
219	SRR13579309_1.qc.pe.fastq	SRR13579309_1.qc.pe.fastq	L98H/Y121F	0	0	0	0	Germany
220	SRR13579310_1.qc.pe.fastq	SRR13579310_1.qc.pe.fastq	L98H/Y121F	1	1	1	1	Germany
221	SRR13579311_1.qc.pe.fastq	SRR13579311_1.qc.pe.fastq	L98H/Y121F	0	0	0	0	Germany
222	SRR13579312_1.qc.pe.fastq	SRR13579312_1.qc.pe.fastq	L98H/Y121F	1	1	0	1	Germany
223	SRR13579313_1.qc.pe.fastq	SRR13579313_1.qc.pe.fastq	L98H/Y121F	1	1	0	1	Germany
224	SRR13579314_1.qc.pe.fastq	SRR13579314_1.qc.pe.fastq	L98H/Y121F	0	0	NA	0	Germany
225	SRR13579315_1.qc.pe.fastq	SRR13579315_1.qc.pe.fastq	L98H/Y121F	0	0	0	0	Germany
226	SRR13579316_1.qc.pe.fastq	SRR13579316_1.qc.pe.fastq	Unknown	0	0	0	0	Germany
227	SRR13579317_1.qc.pe.fastq	SRR13579317_1.qc.pe.fastq	Unknown	1	0	0	1	Germany
228	SRR13579318_1.qc.pe.fastq	SRR13579318_1.qc.pe.fastq	Unknown	0	0	0	0	Germany
229	SRR13579319_1.qc.pe.fastq	SRR13579319_1.qc.pe.fastq	TR34/L98H	1	0	1	1	Germany
230	SRR13579320_1.qc.pe.fastq	SRR13579320_1.qc.pe.fastq	Unknown	1	0	1	1	Germany
231	SRR13579321_1.qc.pe.fastq	SRR13579321_1.qc.pe.fastq	Unknown	0	0	0	0	Germany
232	SRR13579322_1.qc.pe.fastq	SRR13579322_1.qc.pe.fastq	Unknown	0	0	0	0	Germany
233	SRR13579323_1.qc.pe.fastq	SRR13579323_1.qc.pe.fastq	Unknown	0	0	0	0	Germany
234	SRR13579324_1.qc.pe.fastq	SRR13579324_1.qc.pe.fastq	Unknown	0	0	0	0	Germany
235	SRR13579325_1.qc.pe.fastq	SRR13579325_1.qc.pe.fastq	Unknown	0	0	0	0	Germany
236	SRR13579326_1.qc.pe.fastq	SRR13579326_1.qc.pe.fastq	Unknown	0	0	0	0	Germany
237	SRR13579327_1.qc.pe.fastq	SRR13579327_1.qc.pe.fastq	Unknown	0	0	0	0	Germany
238	SRR13579328_1.qc.pe.fastq	SRR13579328_1.qc.pe.fastq	Unknown	0	0	0	0	Germany
239	SRR13579329_1.qc.pe.fastq	SRR13579329_1.qc.pe.fastq	Unknown	0	0	0	0	Germany
240	SRR13579330_1.qc.pe.fastq	SRR13579330_1.qc.pe.fastq	Unknown	0	0	0	0	Germany
241	SRR13579331_1.qc.pe.fastq	SRR13579331_1.qc.pe.fastq	Unknown	0	0	0	0	Germany
242	SRR13579332_1.qc.pe.fastq	SRR13579332_1.qc.pe.fastq	Unknown	0	0	0	0	Germany
243	SRR13579333_1.qc.pe.fastq	SRR13579333_1.qc.pe.fastq	Unknown	0	0	0	0	Germany
244	SRR13579334_1.qc.pe.fastq	SRR13579334_1.qc.pe.fastq	Unknown	1	0	0	1	Germany
245	SRR13579335_1.qc.pe.fastq	SRR13579335_1.qc.pe.fastq	Unknown	0	0	0	0	Germany
246	SRR13579336_1.qc.pe.fastq	SRR13579336_1.qc.pe.fastq	Unknown	0	0	0	0	Germany
247	SRR13579337_1.qc.pe.fastq	SRR13579337_1.qc.pe.fastq	Unknown	0	0	0	0	Germany
248	SRR13579338_1.qc.pe.fastq	SRR13579338_1.qc.pe.fastq	Unknown	1	0	0	1	Germany
249	SRR13579339_1.qc.pe.fastq	SRR13579339_1.qc.pe.fastq	Unknown	1	0	0	1	Germany
250	SRR13579340_1.qc.pe.fastq	SRR13579340_1.qc.pe.fastq	Unknown	1	1	1	1	Germany
251	SRR13579341_1.qc.pe.fastq	SRR13579341_1.qc.pe.fastq	Unknown	1	1	0	1	Germany
252	SRR13579342_1.qc.pe.fastq	SRR13579342_1.qc.pe.fastq	Unknown	0	0	0	0	Germany
253	SRR13579343_1.qc.pe.fastq	SRR13579343_1.qc.pe.fastq	Unknown	0	0	0	0	Germany
254	SRR13579344_1.qc.pe.fastq	SRR13579344_1.qc.pe.fastq	Unknown	0	0	0	0	Germany
255	SRR13579345_1.qc.pe.fastq	SRR13579345_1.qc.pe.fastq	Unknown	0	0	0	0	Germany
256	SRR13579346_1.qc.pe.fastq	SRR13579346_1.qc.pe.fastq	Unknown	1	1	0	1	Germany
257	SRR13579347_1.qc.pe.fastq	SRR13579347_1.qc.pe.fastq	Unknown	1	1	1	1	Germany
258	SRR13579348_1.qc.pe.fastq	SRR13579348_1.qc.pe.fastq	Unknown	0	0	0	0	Germany
259	SRR13579349_1.qc.pe.fastq	SRR13579349_1.qc.pe.fastq	Unknown	0	0	0	0	Germany
260	SRR13579350_1.qc.pe.fastq	SRR13579350_1.qc.pe.fastq	Unknown	0	0	0	0	Germany
261	SRR13579351_1.qc.pe.fastq	SRR13579351_1.qc.pe.fastq	Unknown	0	0	0	0	Germany
262	SRR13579352_1.qc.pe.fastq	SRR13579352_1.qc.pe.fastq	Unknown	1	1	1	1	Germany
263	SRR13579353_1.qc.pe.fastq	SRR13579353_1.qc.pe.fastq	Unknown	0	0	NA	0	Germany
264	SRR13579354_1.qc.pe.fastq	SRR13579354_1.qc.pe.fastq	Unknown	0	0	0	0	Germany
265	SRR13579355_1.qc.pe.fastq	SRR13579355_1.qc.pe.fastq	Unknown	0	0	0	0	Germany
266	SRR13579356_1.qc.pe.fastq	SRR13579356_1.qc.pe.fastq	Unknown	0	0	0	0	Germany
267	SRR13579357_1.qc.pe.fastq	SRR13579357_1.qc.pe.fastq	Unknown	0	0	0	0	Germany
268	SRR13579358_1.qc.pe.fastq	SRR13579358_1.qc.pe.fastq	Unknown	0	0	0	0	Germany
269	SRR13579359_1.qc.pe.fastq	SRR13579359_1.qc.pe.fastq	Unknown	0	0	0	0	Germany
270	SRR13579360_1.qc.pe.fastq	SRR13579360_1.qc.pe.fastq	Unknown	0	0	0	0	Germany
271	SRR13579361_1.qc.pe.fastq	SRR13579361_1.qc.pe.fastq	Unknown	0	0	0	0	Germany
272	SRR13579362_1.qc.pe.fastq	SRR13579362_1.qc.pe.fastq	Unknown	0	0	0	0	Germany
273	SRR13579363_1.qc.pe.fastq	SRR13579363_1.qc.pe.fastq	Unknown	0	0	0	0	Germany
274	SRR13579364_1.qc.pe.fastq	SRR13579364_1.qc.pe.fastq	Unknown	0	0	0	0	Germany
275	SRR13579365_1.qc.pe.fastq	SRR13579365_1.qc.pe.fastq	Unknown	0	0	0	0	Germany
276	SRR13579366_1.qc.pe.fastq	SRR13579366_1.qc.pe.fastq	Unknown	0	0	0	0	Germany
277	SRR13579367_1.qc.pe.fastq	SRR13579367_1.qc.pe.fastq	Unknown	0	0	0	0	Germany
278	SRR13579368_1.qc.pe.fastq	SRR13579368_1.qc.pe.fastq	Unknown	0	0	0	0	Germany
279	SRR13579369_1.qc.pe.fastq	SRR13579369_1.qc.pe.fastq	Unknown	0	0	0	0	Germany
280	SRR13579370_1.qc.pe.fastq	SRR13579370_1.qc.pe.fastq	Unknown	0	0	0	0	Germany
281	SRR13579371_1.qc.pe.fastq	SRR13579371_1.qc.pe.fastq	Unknown	0	0	0	0	Germany
282	SRR13579372_1.qc.pe.fastq	SRR13579372_1.qc.pe.fastq	Unknown	0	0	0	0	Germany
283	SRR13579373_1.qc.pe.fastq	SRR13579373_1.qc.pe.fastq	Unknown	0	0	0	0	Germany
284	SRR13579374_1.qc.pe.fastq	SRR13579374_1.qc.pe.fastq	Unknown	1	1	1	1	Germany
285	SRR13579375_1.qc.pe.fastq	SRR13579375_1.qc.pe.fastq	Unknown	0	0	0	0	Germany
286	SRR13579376_1.qc.pe.fastq	SRR13579376_1.qc.pe.fastq	Unknown	1	0	1	1	Germany
287	SRR13579377_1.qc.pe.fastq	SRR13579377_1.qc.pe.fastq	Unknown	0	0	0	0	Germany
288	SRR13579378_1.qc.pe.fastq	SRR13579378_1.qc.pe.fastq	Unknown	0	0	0	0	Germany
289	SRR13579379_1.qc.pe.fastq	SRR13579379_1.qc.pe.fastq	Unknown	0	0	0	0	Germany
290	SRR13579380_1.qc.pe.fastq	SRR13579380_1.qc.pe.fastq	Unknown	0	0	0	0	Germany
291	SRR13579381_1.qc.pe.fastq	SRR13579381_1.qc.pe.fastq	Unknown	0	0	0	0	Germany
292	SRR13579382_1.qc.pe.fastq	SRR13579382_1.qc.pe.fastq	Unknown	0	0	0	0	Germany
293	SRR13579383_1.qc.pe.fastq	SRR13579383_1.qc.pe.fastq	TR46/Y121F/T289A	0	0	0	0	Germany
294	SRR13579384_1.qc.pe.fastq	SRR13579384_1.qc.pe.fastq	TR46/Y121F/T289A	0	0	0	0	Germany
295	SRR13579385_1.qc.pe.fastq	SRR13579385_1.qc.pe.fastq	K427E/E255D/Y46F	0	0	0	0	Germany
296	SRR13579386_1.qc.pe.fastq	SRR13579386_1.qc.pe.fastq	L98H/K427E/E255D/Y46F	0	0	0	0	India
297	SRR13579387_1.qc.pe.fastq	SRR13579387_1.qc.pe.fastq	L98H/K427E/E255D/Y46F	0	0	0	0	India
298	SRR13579388_1.qc.pe.fastq	SRR13579388_1.qc.pe.fastq	L98H/K427E/E255D/Y46F	0	0	0	0	India
299	SRR13579389_1.qc.pe.fastq	SRR13579389_1.qc.pe.fastq	L98H/K427E/E255D/Y46F	0	0	0	0	India
300	SRR13579390_1.qc.pe.fastq	SRR13579390_1.qc.pe.fastq	L98H/K427E/E255D/Y46F	0	0	0	0	India
301	SRR13579391_1.qc.pe.fastq	SRR13579391_1.qc.pe.fastq	L98H/K427E/E255D/Y46F	0	0	0	0	India
302	SRR13579392_1.qc.pe.fastq	SRR13579392_1.qc.pe.fastq	L98H/K427E/E255D/Y46F	0	0	0	0	India
303	SRR13579393_1.qc.pe.fastq	SRR13579393_1.qc.pe.fastq	L98H/K427E/E255D/Y46F	0	0	0	0	India
304	SRR13579394_1.qc.pe.fastq	SRR13579394_1.qc.pe.fastq	G54V/K427E/E255D/Y46F	0	0	0	0	India
305	SRR13579395_1.qc.pe.fastq	SRR13579395_1.qc.pe.fastq	K427E/E255D/Y46F	0	0	0	0	India
306	SRR13579396_1.qc.pe.fastq	SRR13579396_1.qc.pe.fastq	G54V/K427E/E255D/Y46F	0	0	0	0	India
307	SRR13579397_1.qc.pe.fastq	SRR13579397_1.qc.pe.fastq	K427E/E255D/Y46F	0	0	0	0	India
308	SRR13579398_1.qc.pe.fastq	SRR13579398_1.qc.pe.fastq	K427E/E255D/Y46F	0	0	0	0	Ireland
309	SRR13579399_1.qc.pe.fastq	SRR13579399_1.qc.pe.fastq	K427E/E255D/Y46F	0	0	0	0	ISS (International Space Station)
310	SRR13579400_1.qc.pe.fastq	SRR13579400_1.qc.pe.fastq	K427E/E255D/Y46F	0	0	0	0	ISS (International Space Station)
311	SRR13579401_1.qc.pe.fastq	SRR13579401_1.qc.pe.fastq	L98H/K427E/E255D/Y46F/WT	0	0	0	0	Japan
312	SRR13579402_1.qc.pe.fastq	SRR13579402_1.qc.pe.fastq	WT	0	0	0	0	Japan
313	SRR13579403_1.qc.pe.fastq	SRR13579403_1.qc.pe.fastq	WT	0	0	0	0	Japan
314	SRR13579404_1.qc.pe.fastq	SRR13579404_1.qc.pe.fastq	WT	0	0	0	0	Japan
315	SRR13579405_1.qc.pe.fastq	SRR13579405_1.qc.pe.fastq	WT	0	0	0	0	Japan
316	SRR13579406_1.qc.pe.fastq	SRR13579406_1.qc.pe.fastq	WT	0	0	0	0	Japan
317	SRR13579407_1.qc.pe.fastq	SRR13579407_1.qc.pe.fastq	WT	0	0	0	0	Japan
318	SRR13579408_1.qc.pe.fastq	SRR13579408_1.qc.pe.fastq	WT	0	0	0	0	Japan
319	SRR13579409_1.qc.pe.fastq	SRR13579409_1.qc.pe.fastq	N248K	1	1	1	1	Japan
320	SRR13579410_1.qc.pe.fastq	SRR13579410_1.qc.pe.fastq	WT	0	0	0	0	Japan
321	SRR13579411_1.qc.pe.fastq	SRR13579411_1.qc.pe.fastq	WT	0	0	0	0	Japan
322	SRR13579412_1.qc.pe.fastq	SRR13579412_1.qc.pe.fastq	WT	0	0	0	0	Japan
323	SRR13579413_1.qc.pe.fastq	SRR13579413_1.qc.pe.fastq	WT	0	0	0	0	Japan
324	SRR13579414_1.qc.pe.fastq	SRR13579414_1.qc.pe.fastq	N248K	0	0	0	0	Japan
325	SRR13579415_1.qc.pe.fastq	SRR13579415_1.qc.pe.fastq	P216L	0	0	0	0	Japan
326	SRR13579416_1.qc.pe.fastq	SRR13579416_1.qc.pe.fastq	Unknown	0	0	0	0	Japan
327	SRR13579417_1.qc.pe.fastq	SRR13579417_1.qc.pe.fastq	K427E/E255D/Y46F	0	0	0	0	Japan
328	SRR13579418_1.qc.pe.fastq	SRR13579418_1.qc.pe.fastq	Unknown	0	0	0	0	Japan
329	SRR13579419_1.qc.pe.fastq	SRR13579419_1.qc.pe.fastq	Unknown	0	0	0	0	Japan
330	SRR13579420_1.qc.pe.fastq	SRR13579420_1.qc.pe.fastq	K427E/E255D/Y46F	0	0	0	0	Japan
331	SRR13579421_1.qc.pe.fastq	SRR13579421_1.qc.pe.fastq	Unknown	0	0	0	0	Japan
332	SRR13579422_1.qc.pe.fastq	SRR13579422_1.qc.pe.fastq	K427E/E255D/Y46F	0	0	0	0	Japan
333	SRR13579423_1.qc.pe.fastq	SRR13579423_1.qc.pe.fastq	Unknown	0	0	0	0	Japan
334	SRR13579424_1.qc.pe.fastq	SRR13579424_1.qc.pe.fastq	K427E/E255D/Y46F	0	0	0	0	Japan
335	SRR13579425_1.qc.pe.fastq	SRR13579425_1.qc.pe.fastq	Unknown	0	0	0	0	Japan
336	SRR13579426_1.qc.pe.fastq	SRR13579426_1.qc.pe.fastq	K427E/E255D/Y46F	1	0	0	1	Japan
337	SRR13579427_1.qc.pe.fastq	SRR13579427_1.qc.pe.fastq	Unknown	0	0	0	0	Japan
338	SRR13579428_1.qc.pe.fastq	SRR13579428_1.qc.pe.fastq	K427E/E255D/NA	0	0	0	0	Japan
339	SRR13579429_1.qc.pe.fastq	SRR13579429_1.qc.pe.fastq	Unknown	0	0	0	0	Japan
340	SRR13579430_1.qc.pe.fastq	SRR13579430_1.qc.pe.fastq	K427E/E255D/Y46F	0	0	0	0	Japan
341	SRR13579431_1.qc.pe.fastq	SRR13579431_1.qc.pe.fastq	Unknown	0	0	0	0	Japan
342	SRR13579432_1.qc.pe.fastq	SRR13579432_1.qc.pe.fastq	P216L/K427E/E255D/Y46F	0	0	0	0	Japan
343	SRR13579433_1.qc.pe.fastq	SRR13579433_1.qc.pe.fastq	Unknown	0	0	0	0	Japan
344	SRR13579434_1.qc.pe.fastq	SRR13579434_1.qc.pe.fastq	E255D/Y46F	0	0	0	0	Japan
345	SRR13579435_1.qc.pe.fastq	SRR13579435_1.qc.pe.fastq	Unknown	0	0	0	0	Japan
346	SRR13579436_1.qc.pe.fastq	SRR13579436_1.qc.pe.fastq	Unknown	0	0	0	0	Japan
347	SRR13579437_1.qc.pe.fastq	SRR13579437_1.qc.pe.fastq	K427E/E255D/Y46F	1	1	1	1	Japan
348	SRR13579438_1.qc.pe.fastq	SRR13579438_1.qc.pe.fastq	K427E/E255D/Y46F	0	0	0	0	Japan
349	SRR13579439_1.qc.pe.fastq	SRR13579439_1.qc.pe.fastq	L98H/K427E/E255D/Y46F	0	0	0	0	Netherlands
350	SRR13579440_1.qc.pe.fastq	SRR13579440_1.qc.pe.fastq	K427E/E255D/Y46F	0	0	0	0	Netherlands
351	SRR13579441_1.qc.pe.fastq	SRR13579441_1.qc.pe.fastq	K427E/E255D/Y46F	0	0	0	0	Netherlands
352	SRR13579442_1.qc.pe.fastq	SRR13579442_1.qc.pe.fastq	L98H/K427E/E255D/Y46F/S297T/F495I	0	0	0	0	Netherlands
353	SRR13579443_1.qc.pe.fastq	SRR13579443_1.qc.pe.fastq	L98H/K427E/E255D/Y46F/S297T/F495I	0	0	0	0	Netherlands
354	SRR13579444_1.qc.pe.fastq	SRR13579444_1.qc.pe.fastq	L98H/K427E/E255D/Y46F	0	0	0	0	Netherlands
355	SRR13579445_1.qc.pe.fastq	SRR13579445_1.qc.pe.fastq	L98H/K427E/E255D/Y46F	0	0	0	0	Netherlands
356	SRR13579446_1.qc.pe.fastq	SRR13579446_1.qc.pe.fastq	K427E/E255D/Y46F	0	0	0	0	Netherlands
357	SRR13579447_1.qc.pe.fastq	SRR13579447_1.qc.pe.fastq	L98H/K427E/E255D/Y46F	0	0	0	0	Netherlands
358	SRR13579448_1.qc.pe.fastq	SRR13579448_1.qc.pe.fastq	L98H/K427E/E255D/Y46F	0	0	0	0	Netherlands
359	SRR13579449_1.qc.pe.fastq	SRR13579449_1.qc.pe.fastq	L98H/K427E/E255D/Y46F	1	1	1	1	Netherlands
360	SRR13579450_1.qc.pe.fastq	SRR13579450_1.qc.pe.fastq	K427E/E255D/Y46F	0	0	0	0	Netherlands
361	SRR13579451_1.qc.pe.fastq	SRR13579451_1.qc.pe.fastq	K427E/E255D/Y46F	0	0	0	0	Netherlands
362	SRR13579452_1.qc.pe.fastq	SRR13579452_1.qc.pe.fastq	K427E/E255D/Y46F	0	0	0	0	Netherlands
363	SRR13579453_1.qc.pe.fastq	SRR13579453_1.qc.pe.fastq	K427E/E255D/Y46F	0	0	0	0	Netherlands
364	SRR13579454_1.qc.pe.fastq	SRR13579454_1.qc.pe.fastq	K427E/E255D/Y46F/P216L	1	1	1	1	Netherlands
365	SRR13579455_1.qc.pe.fastq	SRR13579455_1.qc.pe.fastq	G54E/K427E/E255D/Y46F	0	0	0	0	Netherlands
366	SRR13579456_1.qc.pe.fastq	SRR13579456_1.qc.pe.fastq	G54W/K427E/E255D/Y46F	0	0	0	0	Netherlands
367	SRR13579457_1.qc.pe.fastq	SRR13579457_1.qc.pe.fastq	K427E/E255D/Y46F/M220R	0	0	0	0	Netherlands
368	SRR13579458_1.qc.pe.fastq	SRR13579458_1.qc.pe.fastq	P216L/NA/E255D/Y46F	1	0	1	1	Netherlands
369	SRR13579459_1.qc.pe.fastq	SRR13579459_1.qc.pe.fastq	K427E/E255D/Y46F/M220R	0	0	0	0	Netherlands
370	SRR13579460_1.qc.pe.fastq	SRR13579460_1.qc.pe.fastq	K427E/E255D/Y46F	0	0	0	0	Netherlands
371	SRR13579461_1.qc.pe.fastq	SRR13579461_1.qc.pe.fastq	K427E/E255D/Y46F/M220R	0	0	0	0	Netherlands
372	SRR13579462_1.qc.pe.fastq	SRR13579462_1.qc.pe.fastq	P216L/K427E/E255D/Y46F	0	0	0	0	Netherlands
373	SRR13579463_1.qc.pe.fastq	SRR13579463_1.qc.pe.fastq	None	0	0	0	0	Netherlands
374	SRR13579464_1.qc.pe.fastq	SRR13579464_1.qc.pe.fastq	None	0	0	0	0	Netherlands
375	SRR13579465_1.qc.pe.fastq	SRR13579465_1.qc.pe.fastq	None	0	0	0	0	Netherlands
376	SRR13579466_1.qc.pe.fastq	SRR13579466_1.qc.pe.fastq	None	0	0	0	0	Netherlands
377	SRR13579467_1.qc.pe.fastq	SRR13579467_1.qc.pe.fastq	TR34/L98H	0	0	0	0	Netherlands
378	SRR13579468_1.qc.pe.fastq	SRR13579468_1.qc.pe.fastq	TR46/Y121F/T289A	0	0	0	0	Netherlands
379	SRR13579469_1.qc.pe.fastq	SRR13579469_1.qc.pe.fastq	None	0	0	0	0	Netherlands
380	SRR2954803_1.fastq	SRR2954803_1.fastq	None	NA	NA	NA	NA	Netherlands
381	SRR332251	SRR332251	None	0	0	0	0	Netherlands
382	SRR332274	SRR332274	L98H/S297T/F495	0	0	0	0	Netherlands
383	SRR332407	SRR332407	None	0	0	0	0	Netherlands
384	SRR334209	SRR334209	None	0	0	0	0	Netherlands
385	SRR343134	SRR343134	None	NA	NA	NA	NA	Netherlands
386	SRR343135	SRR343135	None	NA	NA	NA	NA	Netherlands
387	SRR343136	SRR343136	None	NA	NA	NA	NA	Netherlands
388	SRR343137	SRR343137	None	NA	NA	NA	NA	Netherlands
389	SRR343138	SRR343138	E255D	NA	NA	NA	NA	Peru
390	SRR343139	SRR343139	K427E/E255D/Y46F/N248K	NA	NA	NA	NA	Portugal
391	SRR343140	SRR343140	K427E/E255D/Y46F	NA	NA	NA	NA	Portugal
392	SRR343141	SRR343141	K427E/E255D/Y46F	NA	NA	NA	NA	Portugal
393	SRR343142	SRR343142	K427E/E255D/Y46F	NA	NA	NA	NA	Portugal
394	SRR343143	SRR343143	E255D/N248K	NA	NA	NA	NA	Portugal
395	SRR343145	SRR343145	K427E/E255D/Y46F	NA	NA	NA	NA	Portugal
396	SRR343146	SRR343146	K427E/E255D/Y46F/N248K	NA	NA	NA	NA	Portugal
397	SRR343149	SRR343149	K427E/E255D/Y46F	1	1	1	1	Portugal
398	SRR343150	SRR343150	None	1	1	1	1	Singapore
399	SRR343152	SRR343152	K427E/E255D/Y46F	0	0	0	0	Spain
400	SRR4002443_1.fastq	SRR4002443_1.fastq	K427E/E255D/Y46F	NA	NA	NA	NA	Spain
401	SRR4002444_1.fastq	SRR4002444_1.fastq	K427E/E255D/Y46F	NA	NA	NA	NA	Spain
402	SRR5676586	SRR5676586	L98H/K427E/E255D/Y46F	0	0	0	0	Spain
403	SRR5676587	SRR5676587	T298A/Y121F/K427E/E255D/Y46F	0	0	0	0	Spain
404	SRR5676588	SRR5676588	Unknown	0	0	0	0	Spain
405	SRR5676589	SRR5676589	K427E/E255D/Y46F/WT(wild type)	0	0	0	0	Spain
406	SRR5676590	SRR5676590	E255D/M172V	0	0	0	0	Spain
407	SRR5676591	SRR5676591	K427E/E255D/Y46F/WT(wild type)	0	0	0	0	Spain
408	SRR5676592	SRR5676592	K427E/E255D/Y46F/WT(wild type)	0	0	0	0	Spain
409	SRR5676593	SRR5676593	K427E/E255D/Y46F/WT(wild type)	0	0	0	0	Spain
410	SRR617720	SRR617720	K427E/E255D/Y46F/WT(wild type)	0	0	0	0	Spain
411	SRR617721	SRR617721	K427E/E255D/Y46F/WT(wild type)	1	0	1	1	Spain
412	SRR617722	SRR617722	K427E/E255D/Y46F/WT(wild type)	1	1	1	1	Spain
413	SRR617723	SRR617723	F46Y, M172V, N248T, D255E, E427K	1	1	1	1	Spain
414	SRR617724	SRR617724	F46Y, M172V, N248T, D255E, E427K	1	0	1	1	Spain
415	SRR617725	SRR617725	WT(wild type)	1	0	1	1	Spain
416	SRR617726	SRR617726	K427E/E255D/Y46F/I242V	1	1	1	1	Spain
417	SRR617727	SRR617727	K427E/E255D/Y46F/WT(wild type)	1	1	1	1	Spain
418	SRR617728	SRR617728	K427E/E255D/Y46F	1	1	1	1	Spain
419	SRR617729	SRR617729	E255D/M172V	1	0	1	1	Spain
420	SRR617730	SRR617730	K427E/E255D/Y46F/WT(wild type)	1	1	1	1	Spain
421	SRR617731	SRR617731	E255D/M172V	1	0	1	1	Spain
422	SRR617732	SRR617732	K427E/E255D/Y46F/WT(wild type)	1	1	1	1	Spain
423	SRR617733	SRR617733	None	1	1	1	1	UK
424	SRR617734	SRR617734	K427E/E255D/Y46F	0	0	0	0	UK
425	SRR617735	SRR617735	L98H/K427E/E255D/Y46F	1	1	1	1	UK
426	SRR617736	SRR617736	L98H/K427E/E255D/Y46F	1	1	1	1	UK
427	SRR617737	SRR617737	K427E/E255D/Y46F	1	1	1	1	UK
428	SRR617738	SRR617738	K427E/E255D/Y46F	0	0	0	0	UK
429	SRR617739	SRR617739	K427E/E255D/Y46F	0	0	0	0	UK
430	SRR617740	SRR617740	K427E/E255D/Y46F	0	0	0	0	UK
431	SRR617741	SRR617741	K427E/E255D/Y46F/WT(wild type)	0	0	0	0	UK
432	SRR617742	SRR617742	G54V/K427E/E255D/Y46F	0	0	0	0	UK
433	SRR617743	SRR617743	M220V/K427E/E255D/Y46F	NA	NA	NA	NA	UK
434	SRR617744	SRR617744	G138C/K427E/E255D/Y46F	1	0	0	1	UK
435	SRR617745	SRR617745	K427E/E255D/Y46F	0	0	0	0	UK
436	SRR6434917_1.fastq	SRR6434917_1.fastq	G54V/K427E/E255D/Y46F	NA	NA	NA	NA	UK
437	SRR6434918_1.fastq	SRR6434918_1.fastq	G138C/K427E/E255D/Y46F	0	0	NA	NA	UK
438	SRR7418922	SRR7418922	G448S/K427E/E255D/Y46F	0	0	0	0	UK
439	SRR7418923	SRR7418923	G138C/K427E/E255D/Y46F	0	0	0	0	UK
440	SRR7418924	SRR7418924	G54W/K427E/E255D/Y46F	0	0	0	0	UK
441	SRR7418925	SRR7418925	G138C	0	0	0	0	UK
442	SRR7418926	SRR7418926	K427E/E255D/Y46F	0	0	0	0	UK
443	SRR7418927	SRR7418927	G138C	0	0	0	0	UK
444	SRR7418928	SRR7418928	K427E/E255D/Y46F/M220T	0	0	0	0	UK
445	SRR7418929	SRR7418929	L98H/K427E/E255D/Y46F	0	0	0	0	UK
446	SRR7418930	SRR7418930	K427E/E255D/Y46F	0	0	0	0	UK
447	SRR7418931	SRR7418931	Unknown	0	0	0	0	UK
448	SRR7418932	SRR7418932	K427E/E255D/Y46F	0	0	0	0	UK
449	SRR7418933	SRR7418933	Unknown	0	0	0	0	UK
450	SRR7418934	SRR7418934	Unknown	0	0	0	0	UK
451	SRR7418935	SRR7418935	Unknown	0	0	0	0	UK
452	SRR7418936	SRR7418936	K427E/E255D/Y46F/M172V/N248T	0	0	0	0	UK
453	SRR7418937	SRR7418937	K427E/E255D/Y46F	0	0	0	0	USA
454	SRR7418938	SRR7418938	Unknown	NA	NA	NA	NA	USA
455	SRR7418939	SRR7418939	Unknown	NA	NA	NA	NA	USA
456	SRR7418940	SRR7418940	Unknown	0	0	0	0	USA
457	SRR7418941	SRR7418941	Unknown	0	0	0	0	USA
458	SRR7418942	SRR7418942	G54R/K427E/E255D/Y46F	0	0	0	0	USA
459	SRR7418943	SRR7418943	K427E/E255D/Y46F	0	0	0	0	USA
460	SRR7418944	SRR7418944	L98H/K427E/E255D/Y46F	0	0	0	0	USA
461	SRR7418945	SRR7418945	K427E/E255D/Y46F/M263I	0	0	0	0	USA
462	SRR7418946	SRR7418946	None	0	0	0	0	USA
463	SRR7418947	SRR7418947	M220I/K427E/E255D/Y46F	0	0	0	0	USA
464	SRR7418948	SRR7418948	K427E/E255D/Y46F	0	0	0	0	USA
465	SRR7418949	SRR7418949	T298A/Y121F/K427E/E255D/Y46F	0	0	0	0	USA
466	SRR7841976	SRR7841976	G54V/K427E/E255D/Y46F	1	0	1	1	USA
467	SRR7841977	SRR7841977	G183C/K427E/E255D/Y46F	1	1	1	1	USA
468	SRR7841978	SRR7841978	G54W/K427E/E255D/Y46F	1	1	1	1	USA
469	SRR7841979	SRR7841979	K427E/E255D/Y46F/I367F(nonedetected)	1	1	1	1	USA
470	SRR7841980	SRR7841980	K427E/E255D/Y46F	1	1	1	1	USA
471	SRR7841981	SRR7841981	K427E/E255D/Y46F	1	0	1	1	USA
472	SRR7841982	SRR7841982	K427E/E255D/Y46F	1	0	1	1	USA
473	SRR7841983	SRR7841983	K427E/E255D/Y46F	1	1	1	1	USA
474	SRR7841984	SRR7841984	K427E/E255D/Y46F	1	0	1	1	USA
475	SRR7841985	SRR7841985	T298A/Y121F/K427E/E255D/Y46F	1	1	1	1	USA
476	SRR7841986	SRR7841986	K427E/E255D/Y46F	1	0	1	1	USA
477	SRR7841987	SRR7841987	K427E/E255D/Y46F/M263I(nonedetected)	1	1	1	1	USA
478	SRR7841988	SRR7841988	K427E/E255D/Y46F/M220K	NA	NA	NA	NA	USA
479	SRR7841989	SRR7841989	G448S/K427E/E255D/Y46F	NA	NA	NA	NA	USA
480	SRR7841990	SRR7841990	G54R/K427E/E255D/Y46F	NA	NA	NA	NA	USA
481	SRR7841991	SRR7841991	M220I/K427E/E255D/Y46F	NA	NA	NA	NA	USA
482	SRR7841992	SRR7841992	L98H/K427E/E255D/Y46F	1	1	1	1	USA
483	SRR7841993	SRR7841993	F2198/K427E/E255D/Y46F	1	1	1	1	USA
484	SRR7841994	SRR7841994	K427E/E255D/Y46F	1	1	1	1	USA
485	SRR7841995	SRR7841995	K427E/E255D/Y46F	NA	NA	NA	NA	USA
486	SRR7841996	SRR7841996	Unknown	1	0	1	1	USA
487	SRR7841997	SRR7841997	Unknown	1	1	1	1	USA
488	SRR7841998	SRR7841998	K427E/E255D/Y46F	1	1	1	1	USA
489	SRR7841999	SRR7841999	K427E/E255D/Y46F	1	0	1	1	USA
490	SRR7842000	SRR7842000	Unknown	1	1	1	1	Unknown
491	SRR7842001	SRR7842001	K427E/E255D/Y46F	1	0	1	1	Unknown
492	SRR8759697	SRR8759697	K427E/NA/Y46F	1	0	0	1	Unknown
493	SRR8759698	SRR8759698	Unknown	1	1	1	1	Unknown
494	SRR8759699	SRR8759699	K427E/E255D/Y46F	0	0	0	0	Unknown
495	SRR8759700	SRR8759700	Unknown	0	0	0	0	Unknown
496	SRR8759701	SRR8759701	Unknown	1	1	1	1	Unknown
497	SRR8759702	SRR8759702	K427E/NA/NA	1	0	1	1	Unknown
498	SRR8759703	SRR8759703	Unknown	1	0	1	1	Unknown
499	SRR8759704	SRR8759704	K427E/E255D/Y46F	1	1	1	1	Unknown
500	SRR8759705	SRR8759705	K427E/E255D/Y46F	1	1	1	1	Unknown
501	SRR8759706	SRR8759706	K427E/E255D/Y46F	1	1	1	1	Unknown
502	SRR8759707	SRR8759707	P216L/K427E/E255D/Y46F	1	1	1	1	Unknown
503	SRR8759708	SRR8759708	K427E/E255D/Y46F	1	1	1	1	Unknown
504	SRR8759709	SRR8759709	K427E/E255D/Y46F	1	0	1	1	Unknown
505	SRR9067511_1.fastq	SRR9067511_1.fastq	K427E/E255D/Y46F	NA	NA	NA	NA	Unknown
506	SRR9265315	SRR9265315	K427E/E255D/Y46F	1	0	1	1	Unknown
507	SRR9265316	SRR9265316	K427E/E255D/Y46F	1	1	1	1	Unknown
508	SRR9265317	SRR9265317	K427E/E255D/Y46F	1	0	1	1	Unknown
509	SRR9265318	SRR9265318	K427E/E255D/Y46F	1	1	1	1	Unknown
510	STJ0105	STJ0105	K427E/E255D/Y46F	1	1	1	1	Unknown
511	STJ0119A	STJ0119A	K427E/E255D/Y46F	1	0	1	1	Unknown
512	V118_70_1.qc.pe.fastq	V118_70_1.qc.pe.fastq	K427E/E255D/Y46F	1	1	1	1	Unknown
513	V120_49_1.qc.pe.fastq	V120_49_1.qc.pe.fastq	K427E/E255D/Y46F/N248K	1	1	0	1	Unknown
514	V120_67_1.qc.pe.fastq	V120_67_1.qc.pe.fastq	K427E/E255D/Y46F	1	1	1	1	Unknown
515	V122_48_1.qc.pe.fastq	V122_48_1.qc.pe.fastq	G138C/K427E/E255D/Y46F	1	1	1	1	Unknown
516	V124_37_1.qc.pe.fastq	V124_37_1.qc.pe.fastq	G138C/K427E/E255D/Y46F	1	1	1	1	Unknown
517	V125_15_1.qc.pe.fastq	V125_15_1.qc.pe.fastq	K427E/E255D/Y46F	1	1	1	1	Unknown
518	V126_37_1.qc.pe.fastq	V126_37_1.qc.pe.fastq	None	1	1	1	1	Unknown
519	V127_37_1.qc.pe.fastq	V127_37_1.qc.pe.fastq	K427E/E255D/Y46F	1	1	0	0	Unknown
520	V128_40_1.qc.pe.fastq	V128_40_1.qc.pe.fastq	E255D/M172V	1	1	1	1	Unknown
521	V129_05_1.qc.pe.fastq	V129_05_1.qc.pe.fastq	E255D/M172V	1	0	0	1	Unknown
522	V130_18_1.qc.pe.fastq	V130_18_1.qc.pe.fastq	E255D/M172V	1	1	1	1	Unknown
523	V130_37_1.qc.pe.fastq	V130_37_1.qc.pe.fastq	E255D/M172V	1	1	0	0	Unknown
524	V134_30_1.qc.pe.fastq	V134_30_1.qc.pe.fastq	E255D/M172V	1	1	1	0	Unknown
525	V137_59_1.qc.pe.fastq	V137_59_1.qc.pe.fastq	E255D/M172V	1	1	1	1	Unknown
526	V138_80_1.qc.pe.fastq	V138_80_1.qc.pe.fastq	E255D/M172V	1	1	0	0	Unknown
527	V139_58_1.qc.pe.fastq	V139_58_1.qc.pe.fastq	E255D/M172V	1	1	1	1	Unknown
528	V142_79_1.qc.pe.fastq	V142_79_1.qc.pe.fastq	E255D/F46Y, M172V, E427K	1	1	1	1	Unknown
529	V144_79_1.qc.pe.fastq	V144_79_1.qc.pe.fastq	None	1	1	0	0	China
530	V145_32_1.qc.pe.fastq	V145_32_1.qc.pe.fastq	None	1	1	0	0	China
531	V146_39_1.qc.pe.fastq	V146_39_1.qc.pe.fastq	None	1	1	1	1	China
532	V148_69_1.qc.pe.fastq	V148_69_1.qc.pe.fastq	None	1	1	0	1	China
533	V156_11_1.qc.pe.fastq	V156_11_1.qc.pe.fastq	None	1	1	1	1	China
534	V156_65_1.qc.pe.fastq	V156_65_1.qc.pe.fastq	None	1	1	0	1	China
535	V158_01_1.qc.pe.fastq	V158_01_1.qc.pe.fastq	L98H	1	1	1	1	China
536	V159_51_1.qc.pe.fastq	V159_51_1.qc.pe.fastq	None	1	1	0	1	China
537	V159_73_1.qc.pe.fastq	V159_73_1.qc.pe.fastq	None	1	1	1	1	China
538	V166_40_1.qc.pe.fastq	V166_40_1.qc.pe.fastq	Y121F/T289A	1	1	0	1	China
539	V167_19_1.qc.pe.fastq	V167_19_1.qc.pe.fastq	F46Y	1	1	1	1	China
540	V167_61_1.qc.pe.fastq	V167_61_1.qc.pe.fastq	None	1	0	1	1	China
541	V169_14_1.qc.pe.fastq	V169_14_1.qc.pe.fastq	None	1	1	1	1	China
542	V169_56_1.qc.pe.fastq	V169_56_1.qc.pe.fastq	None	1	1	1	1	China
543	V171_22_1.qc.pe.fastq	V171_22_1.qc.pe.fastq	None	1	1	1	1	China
544	V172_03_1.qc.pe.fastq	V172_03_1.qc.pe.fastq	None	1	1	0	0	China
545	V174_66_1.qc.pe.fastq	V174_66_1.qc.pe.fastq	None	1	1	1	1	China
546	V175_02_1.qc.pe.fastq	V175_02_1.qc.pe.fastq	None	1	1	0	1	China
547	V176_46_1.qc.pe.fastq	V176_46_1.qc.pe.fastq	None	1	1	1	1	China
548	V177_69_1.qc.pe.fastq	V177_69_1.qc.pe.fastq	None	1	1	1	1	China
549	V178_28_1.qc.pe.fastq	V178_28_1.qc.pe.fastq	None	1	0	1	1	China
550	V180_53_1.qc.pe.fastq	V180_53_1.qc.pe.fastq	None	1	1	1	0	China
551	V185_77_1.qc.pe.fastq	V185_77_1.qc.pe.fastq	None	1	1	1	1	China
552	V186_63_1.qc.pe.fastq	V186_63_1.qc.pe.fastq	None	1	1	1	1	China
553	V188_12_1.qc.pe.fastq	V188_12_1.qc.pe.fastq	L98H/S297T/F495I	1	0	1	1	China
554	V189_02_1.qc.pe.fastq	V189_02_1.qc.pe.fastq	None	1	1	1	0	China
555	V190_77_1.qc.pe.fastq	V190_77_1.qc.pe.fastq	None	1	1	0	1	China
556	V194_23_1.qc.pe.fastq	V194_23_1.qc.pe.fastq	None	1	1	1	1	China
557	V194_30_1.qc.pe.fastq	V194_30_1.qc.pe.fastq	None	1	0	1	1	China
558	V194_60_1.qc.pe.fastq	V194_60_1.qc.pe.fastq	None	1	1	1	1	China
559	V194_68_1.qc.pe.fastq	V194_68_1.qc.pe.fastq	None	1	1	1	1	China
560	V196_11_1.qc.pe.fastq	V196_11_1.qc.pe.fastq	None	1	1	1	1	China
561	V196_19_1.qc.pe.fastq	V196_19_1.qc.pe.fastq	None	1	1	1	1	China
562	V196_20_1.qc.pe.fastq	V196_20_1.qc.pe.fastq	L98H	1	1	1	1	China
563	V198_38_1.qc.pe.fastq	V198_38_1.qc.pe.fastq	None	1	1	1	1	China
564	V199_35_1.qc.pe.fastq	V199_35_1.qc.pe.fastq	None	1	1	1	1	China
565	V199_70_1.qc.pe.fastq	V199_70_1.qc.pe.fastq	None	1	1	1	1	China
566	V202_77_1.qc.pe.fastq	V202_77_1.qc.pe.fastq	None	1	0	1	1	China
567	V204_26_1.qc.pe.fastq	V204_26_1.qc.pe.fastq	L98H	1	1	1	0	China
568	V205_59_1.qc.pe.fastq	V205_59_1.qc.pe.fastq	None	1	1	1	1	China
569	V206_54_1.qc.pe.fastq	V206_54_1.qc.pe.fastq	None	1	1	1	1	China
570	V207_16_1.qc.pe.fastq	V207_16_1.qc.pe.fastq	Unknown	1	1	1	1	China
571	V207_17_1.qc.pe.fastq	V207_17_1.qc.pe.fastq	None	1	1	1	1	China
572	V208_21_1.qc.pe.fastq	V208_21_1.qc.pe.fastq	None	1	1	1	0	China
573	V208_73_1.qc.pe.fastq	V208_73_1.qc.pe.fastq	None	1	1	0	1	China
574	V209_50_1.qc.pe.fastq	V209_50_1.qc.pe.fastq	None	1	1	1	0	China
575	V212_30_1.qc.pe.fastq	V212_30_1.qc.pe.fastq	None	1	1	1	1	China
576	V212_64_1.qc.pe.fastq	V212_64_1.qc.pe.fastq	None	1	1	1	1	China
577	V213_33_1.qc.pe.fastq	V213_33_1.qc.pe.fastq	G448S	1	1	1	1	China
578	V215_17_1.qc.pe.fastq	V215_17_1.qc.pe.fastq	None	1	1	1	1	China
579	V217_27_1.qc.pe.fastq	V217_27_1.qc.pe.fastq	None	1	1	0	1	China
580	V220_62_1.qc.pe.fastq	V220_62_1.qc.pe.fastq	L98H	1	1	0	0	China
581	V220_73_1.qc.pe.fastq	V220_73_1.qc.pe.fastq	None	1	1	1	1	China
582	V221_24_1.qc.pe.fastq	V221_24_1.qc.pe.fastq	None	1	1	1	1	China
583	V221_53_1.qc.pe.fastq	V221_53_1.qc.pe.fastq	None	1	1	1	1	China
584	V221_55_1.qc.pe.fastq	V221_55_1.qc.pe.fastq	F46Y/M172V/N248T/D255E/E427K	1	1	1	1	China
585	V221_63_1.qc.pe.fastq	V221_63_1.qc.pe.fastq	None	1	1	1	1	China
586	V223_52_1.qc.pe.fastq	V223_52_1.qc.pe.fastq	None	1	1	1	1	China
587	V234_55_1.qc.pe.fastq	V234_55_1.qc.pe.fastq	None	1	1	1	1	China
588	V235_15_1.qc.pe.fastq	V235_15_1.qc.pe.fastq	None	1	1	1	1	China
589	V235_62_1.qc.pe.fastq	V235_62_1.qc.pe.fastq	None	1	1	1	1	China
590	XJ138	XJ138	None	1	0	1	1	China
