# Supplementary material for: Genomic variant-driven prediction of azole resistance in Aspergillus fumigatus using GWAS and machine learning
Source: Front Microbiol. 2026 Jul 7;17:1891518. doi: 10.3389/fmicb.2026.1891518 (PMC13389983; doi:10.3389/fmicb.2026.1891518)
Supplement: SUPPLEMENTARY TABLE S2 — Repeated random 80:20 train-test split results for each azole phenotype across different machine-learning models, with 100 repetitions. [file Table_2.XLSX]

## Sheet: Sheet1
rep	Phenotype	Method	accuracy	auc
1	POS	Lasso	0.859813	0.915913
2	POS	Lasso	0.859813	0.932683
3	POS	Lasso	0.869159	0.926493
4	POS	Lasso	0.859813	0.927413
5	POS	Lasso	0.841121	0.889517
6	POS	Lasso	0.915888	0.93755
7	POS	Lasso	0.897196	0.943855
8	POS	Lasso	0.859813	0.905417
9	POS	Lasso	0.906542	0.954583
10	POS	Lasso	0.869159	0.944103
11	POS	Lasso	0.897196	0.93473
12	POS	Lasso	0.897196	0.926172
13	POS	Lasso	0.934579	0.966893
14	POS	Lasso	0.841121	0.917532
15	POS	Lasso	0.934579	0.956667
16	POS	Lasso	0.850467	0.90556
17	POS	Lasso	0.859813	0.943594
18	POS	Lasso	0.915888	0.925451
19	POS	Lasso	0.841121	0.900076
20	POS	Lasso	0.878505	0.92506
21	POS	Lasso	0.869159	0.914261
22	POS	Lasso	0.915888	0.937161
23	POS	Lasso	0.88785	0.931507
24	POS	Lasso	0.869159	0.88472
25	POS	Lasso	0.859813	0.918147
26	POS	Lasso	0.915888	0.956259
27	POS	Lasso	0.850467	0.905556
28	POS	Lasso	0.88785	0.932842
29	POS	Lasso	0.850467	0.887946
30	POS	Lasso	0.850467	0.866098
31	POS	Lasso	0.850467	0.9181
32	POS	Lasso	0.878505	0.935059
33	POS	Lasso	0.925234	0.945
34	POS	Lasso	0.897196	0.849896
35	POS	Lasso	0.878505	0.905833
36	POS	Lasso	0.859813	0.924583
37	POS	Lasso	0.915888	0.949451
38	POS	Lasso	0.869159	0.953666
39	POS	Lasso	0.88785	0.920147
40	POS	Lasso	0.915888	0.957555
41	POS	Lasso	0.906542	0.954365
42	POS	Lasso	0.88785	0.952088
43	POS	Lasso	0.925234	0.935317
44	POS	Lasso	0.88785	0.961121
45	POS	Lasso	0.859813	0.908333
46	POS	Lasso	0.878505	0.91746
47	POS	Lasso	0.813084	0.919017
48	POS	Lasso	0.906542	0.939162
49	POS	Lasso	0.878505	0.931349
50	POS	Lasso	0.859813	0.920916
51	POS	Lasso	0.831776	0.911957
52	POS	Lasso	0.859813	0.935907
53	POS	Lasso	0.831776	0.898507
54	POS	Lasso	0.915888	0.950833
55	POS	Lasso	0.869159	0.917449
56	POS	Lasso	0.859813	0.929186
57	POS	Lasso	0.897196	0.941851
58	POS	Lasso	0.897196	0.92875
59	POS	Lasso	0.943925	0.985993
60	POS	Lasso	0.915888	0.938426
61	POS	Lasso	0.869159	0.93097
62	POS	Lasso	0.878505	0.921434
63	POS	Lasso	0.82243	0.915299
64	POS	Lasso	0.906542	0.964545
65	POS	Lasso	0.925234	0.957917
66	POS	Lasso	0.869159	0.908832
67	POS	Lasso	0.850467	0.892674
68	POS	Lasso	0.878505	0.935536
69	POS	Lasso	0.897196	0.962052
70	POS	Lasso	0.859813	0.926699
71	POS	Lasso	0.88785	0.953282
72	POS	Lasso	0.915888	0.930674
73	POS	Lasso	0.88785	0.92381
74	POS	Lasso	0.88785	0.932313
75	POS	Lasso	0.878505	0.927881
76	POS	Lasso	0.850467	0.890208
77	POS	Lasso	0.878505	0.913736
78	POS	Lasso	0.943925	0.967201
79	POS	Lasso	0.897196	0.929156
80	POS	Lasso	0.859813	0.920833
81	POS	Lasso	0.859813	0.916791
82	POS	Lasso	0.88785	0.943074
83	POS	Lasso	0.897196	0.898701
84	POS	Lasso	0.869159	0.920629
85	POS	Lasso	0.88785	0.951945
86	POS	Lasso	0.906542	0.968333
87	POS	Lasso	0.897196	0.944075
88	POS	Lasso	0.850467	0.940923
89	POS	Lasso	0.897196	0.939683
90	POS	Lasso	0.878505	0.943439
91	POS	Lasso	0.878505	0.920849
92	POS	Lasso	0.906542	0.952381
93	POS	Lasso	0.906542	0.946655
94	POS	Lasso	0.869159	0.922242
95	POS	Lasso	0.785047	0.882625
96	POS	Lasso	0.897196	0.933333
97	POS	Lasso	0.878505	0.931667
98	POS	Lasso	0.915888	0.945238
99	POS	Lasso	0.915888	0.965833
100	POS	Lasso	0.906542	0.930556
1	VOR	Lasso	0.9	0.957003
2	VOR	Lasso	0.881818	0.919039
3	VOR	Lasso	0.890909	0.929805
4	VOR	Lasso	0.863636	0.934851
5	VOR	Lasso	0.872727	0.891017
6	VOR	Lasso	0.881818	0.912088
7	VOR	Lasso	0.9	0.912471
8	VOR	Lasso	0.8	0.856314
9	VOR	Lasso	0.827273	0.902708
10	VOR	Lasso	0.845455	0.878588
11	VOR	Lasso	0.881818	0.934696
12	VOR	Lasso	0.863636	0.933358
13	VOR	Lasso	0.9	0.935484
14	VOR	Lasso	0.881818	0.896635
15	VOR	Lasso	0.890909	0.928793
16	VOR	Lasso	0.863636	0.917109
17	VOR	Lasso	0.827273	0.879969
18	VOR	Lasso	0.854545	0.906136
19	VOR	Lasso	0.836364	0.859535
20	VOR	Lasso	0.845455	0.908534
21	VOR	Lasso	0.809091	0.844948
22	VOR	Lasso	0.836364	0.899768
23	VOR	Lasso	0.827273	0.921734
24	VOR	Lasso	0.845455	0.917083
25	VOR	Lasso	0.836364	0.880375
26	VOR	Lasso	0.890909	0.922826
27	VOR	Lasso	0.9	0.921192
28	VOR	Lasso	0.763636	0.806088
29	VOR	Lasso	0.863636	0.921412
30	VOR	Lasso	0.881818	0.935795
31	VOR	Lasso	0.881818	0.946646
32	VOR	Lasso	0.9	0.942936
33	VOR	Lasso	0.845455	0.91834
34	VOR	Lasso	0.872727	0.909455
35	VOR	Lasso	0.809091	0.892082
36	VOR	Lasso	0.845455	0.922297
37	VOR	Lasso	0.845455	0.891986
38	VOR	Lasso	0.845455	0.903251
39	VOR	Lasso	0.809091	0.884583
40	VOR	Lasso	0.818182	0.895468
41	VOR	Lasso	0.854545	0.920941
42	VOR	Lasso	0.881818	0.942436
43	VOR	Lasso	0.854545	0.893293
44	VOR	Lasso	0.8	0.870357
45	VOR	Lasso	0.845455	0.881579
46	VOR	Lasso	0.872727	0.916571
47	VOR	Lasso	0.909091	0.952381
48	VOR	Lasso	0.890909	0.918588
49	VOR	Lasso	0.845455	0.898352
50	VOR	Lasso	0.809091	0.857198
51	VOR	Lasso	0.881818	0.926858
52	VOR	Lasso	0.909091	0.928571
53	VOR	Lasso	0.854545	0.904583
54	VOR	Lasso	0.854545	0.930288
55	VOR	Lasso	0.863636	0.885483
56	VOR	Lasso	0.881818	0.939294
57	VOR	Lasso	0.854545	0.883236
58	VOR	Lasso	0.863636	0.913517
59	VOR	Lasso	0.8	0.881667
60	VOR	Lasso	0.836364	0.909583
61	VOR	Lasso	0.872727	0.949766
62	VOR	Lasso	0.790909	0.889343
63	VOR	Lasso	0.909091	0.954583
64	VOR	Lasso	0.9	0.926667
65	VOR	Lasso	0.836364	0.905449
66	VOR	Lasso	0.845455	0.897035
67	VOR	Lasso	0.863636	0.903746
68	VOR	Lasso	0.881818	0.884298
69	VOR	Lasso	0.836364	0.835139
70	VOR	Lasso	0.927273	0.952593
71	VOR	Lasso	0.836364	0.883429
72	VOR	Lasso	0.827273	0.876935
73	VOR	Lasso	0.854545	0.887773
74	VOR	Lasso	0.863636	0.903959
75	VOR	Lasso	0.881818	0.886588
76	VOR	Lasso	0.836364	0.848333
77	VOR	Lasso	0.854545	0.909963
78	VOR	Lasso	0.845455	0.921684
79	VOR	Lasso	0.890909	0.946715
80	VOR	Lasso	0.836364	0.873452
81	VOR	Lasso	0.836364	0.916962
82	VOR	Lasso	0.881818	0.898352
83	VOR	Lasso	0.854545	0.905833
84	VOR	Lasso	0.881818	0.927632
85	VOR	Lasso	0.8	0.841401
86	VOR	Lasso	0.836364	0.914375
87	VOR	Lasso	0.881818	0.943529
88	VOR	Lasso	0.854545	0.902086
89	VOR	Lasso	0.909091	0.952471
90	VOR	Lasso	0.890909	0.96002
91	VOR	Lasso	0.836364	0.882642
92	VOR	Lasso	0.827273	0.864547
93	VOR	Lasso	0.818182	0.912857
94	VOR	Lasso	0.872727	0.901184
95	VOR	Lasso	0.863636	0.882212
96	VOR	Lasso	0.845455	0.899765
97	VOR	Lasso	0.863636	0.883958
98	VOR	Lasso	0.881818	0.912539
99	VOR	Lasso	0.881818	0.920817
100	VOR	Lasso	0.881818	0.931174
1	ITR	Lasso	0.918182	0.951406
2	ITR	Lasso	0.9	0.95935
3	ITR	Lasso	0.890909	0.934573
4	ITR	Lasso	0.936364	0.984985
5	ITR	Lasso	0.927273	0.985045
6	ITR	Lasso	0.881818	0.930714
7	ITR	Lasso	0.927273	0.974095
8	ITR	Lasso	0.954545	0.985746
9	ITR	Lasso	0.927273	0.981443
10	ITR	Lasso	0.890909	0.945357
11	ITR	Lasso	0.909091	0.965714
12	ITR	Lasso	0.945455	0.971128
13	ITR	Lasso	0.918182	0.968571
14	ITR	Lasso	0.927273	0.964187
15	ITR	Lasso	0.918182	0.976891
16	ITR	Lasso	0.909091	0.955429
17	ITR	Lasso	0.945455	0.978641
18	ITR	Lasso	0.927273	0.977554
19	ITR	Lasso	0.909091	0.95261
20	ITR	Lasso	0.954545	0.983815
21	ITR	Lasso	0.9	0.948214
22	ITR	Lasso	0.936364	0.968093
23	ITR	Lasso	0.890909	0.950826
24	ITR	Lasso	0.918182	0.982857
25	ITR	Lasso	0.954545	0.974701
26	ITR	Lasso	0.918182	0.9706
27	ITR	Lasso	0.872727	0.930497
28	ITR	Lasso	0.9	0.945946
29	ITR	Lasso	0.909091	0.94619
30	ITR	Lasso	0.863636	0.964087
31	ITR	Lasso	0.963636	0.977786
32	ITR	Lasso	0.890909	0.957237
33	ITR	Lasso	0.927273	0.980417
34	ITR	Lasso	0.9	0.94781
35	ITR	Lasso	0.909091	0.966737
36	ITR	Lasso	0.945455	0.96345
37	ITR	Lasso	0.872727	0.925945
38	ITR	Lasso	0.9	0.944381
39	ITR	Lasso	0.945455	0.976387
40	ITR	Lasso	0.927273	0.990004
41	ITR	Lasso	0.909091	0.970345
42	ITR	Lasso	0.954545	0.986429
43	ITR	Lasso	0.918182	0.951786
44	ITR	Lasso	0.909091	0.960744
45	ITR	Lasso	0.881818	0.968762
46	ITR	Lasso	0.909091	0.979643
47	ITR	Lasso	0.872727	0.945046
48	ITR	Lasso	0.927273	0.96822
49	ITR	Lasso	0.936364	0.95777
50	ITR	Lasso	0.872727	0.932292
51	ITR	Lasso	0.936364	0.964652
52	ITR	Lasso	0.936364	0.955044
53	ITR	Lasso	0.918182	0.978084
54	ITR	Lasso	0.918182	0.967234
55	ITR	Lasso	0.927273	0.959736
56	ITR	Lasso	0.909091	0.953846
57	ITR	Lasso	0.945455	0.988376
58	ITR	Lasso	0.9	0.952762
59	ITR	Lasso	0.936364	0.964087
60	ITR	Lasso	0.927273	0.955044
61	ITR	Lasso	0.954545	0.977377
62	ITR	Lasso	0.936364	0.987143
63	ITR	Lasso	0.890909	0.945524
64	ITR	Lasso	0.936364	0.962112
65	ITR	Lasso	0.945455	0.961138
66	ITR	Lasso	0.927273	0.957024
67	ITR	Lasso	0.854545	0.964015
68	ITR	Lasso	0.909091	0.949219
69	ITR	Lasso	0.963636	0.988981
70	ITR	Lasso	0.872727	0.927713
71	ITR	Lasso	0.909091	0.969905
72	ITR	Lasso	0.927273	0.953947
73	ITR	Lasso	0.945455	0.984381
74	ITR	Lasso	0.881818	0.956309
75	ITR	Lasso	0.909091	0.987616
76	ITR	Lasso	0.890909	0.956871
77	ITR	Lasso	0.963636	0.974781
78	ITR	Lasso	0.918182	0.975714
79	ITR	Lasso	0.890909	0.931607
80	ITR	Lasso	0.909091	0.958699
81	ITR	Lasso	0.909091	0.960057
82	ITR	Lasso	0.945455	0.986073
83	ITR	Lasso	0.927273	0.977609
84	ITR	Lasso	0.936364	0.981749
85	ITR	Lasso	0.9	0.932292
86	ITR	Lasso	0.881818	0.918333
87	ITR	Lasso	0.918182	0.961143
88	ITR	Lasso	0.927273	0.966154
89	ITR	Lasso	0.945455	0.977011
90	ITR	Lasso	0.881818	0.946084
91	ITR	Lasso	0.936364	0.975619
92	ITR	Lasso	0.927273	0.961826
93	ITR	Lasso	0.927273	0.961485
94	ITR	Lasso	0.881818	0.961429
95	ITR	Lasso	0.890909	0.964046
96	ITR	Lasso	0.890909	0.957283
97	ITR	Lasso	0.945455	0.940691
98	ITR	Lasso	0.9	0.916952
99	ITR	Lasso	0.909091	0.960645
100	ITR	Lasso	0.918182	0.985054
1	ITR	ElasticNet	0.909091	0.943796
2	ITR	ElasticNet	0.918182	0.93348
3	ITR	ElasticNet	0.927273	0.965861
4	ITR	ElasticNet	0.909091	0.9368
5	ITR	ElasticNet	0.909091	0.945906
6	ITR	ElasticNet	0.909091	0.993207
7	ITR	ElasticNet	0.945455	0.974662
8	ITR	ElasticNet	0.954545	0.989643
9	ITR	ElasticNet	0.927273	0.970381
10	ITR	ElasticNet	0.927273	0.973675
11	ITR	ElasticNet	0.945455	0.97472
12	ITR	ElasticNet	0.909091	0.947685
13	ITR	ElasticNet	0.890909	0.964786
14	ITR	ElasticNet	0.909091	0.956871
15	ITR	ElasticNet	0.936364	0.963207
16	ITR	ElasticNet	0.9	0.943329
17	ITR	ElasticNet	0.963636	0.990948
18	ITR	ElasticNet	0.927273	0.96674
19	ITR	ElasticNet	0.909091	0.971191
20	ITR	ElasticNet	0.945455	0.978095
21	ITR	ElasticNet	0.963636	0.979959
22	ITR	ElasticNet	0.890909	0.981997
23	ITR	ElasticNet	0.918182	0.947635
24	ITR	ElasticNet	0.927273	0.943214
25	ITR	ElasticNet	0.881818	0.962977
26	ITR	ElasticNet	0.9	0.95298
27	ITR	ElasticNet	0.909091	0.964715
28	ITR	ElasticNet	0.909091	0.974835
29	ITR	ElasticNet	0.945455	0.978938
30	ITR	ElasticNet	0.890909	0.946912
31	ITR	ElasticNet	0.9	0.949897
32	ITR	ElasticNet	0.872727	0.931071
33	ITR	ElasticNet	0.936364	0.951952
34	ITR	ElasticNet	0.918182	0.962917
35	ITR	ElasticNet	0.927273	0.985816
36	ITR	ElasticNet	0.936364	0.974476
37	ITR	ElasticNet	0.927273	0.953453
38	ITR	ElasticNet	0.909091	0.967419
39	ITR	ElasticNet	0.945455	0.987208
40	ITR	ElasticNet	0.936364	0.969643
41	ITR	ElasticNet	0.909091	0.973867
42	ITR	ElasticNet	0.890909	0.954204
43	ITR	ElasticNet	0.909091	0.946316
44	ITR	ElasticNet	0.881818	0.914846
45	ITR	ElasticNet	0.936364	0.966678
46	ITR	ElasticNet	0.918182	0.96381
47	ITR	ElasticNet	0.918182	0.977046
48	ITR	ElasticNet	0.890909	0.932432
49	ITR	ElasticNet	0.954545	0.951926
50	ITR	ElasticNet	0.872727	0.94502
51	ITR	ElasticNet	0.918182	0.96748
52	ITR	ElasticNet	0.890909	0.96041
53	ITR	ElasticNet	0.927273	0.950574
54	ITR	ElasticNet	0.972727	0.988981
55	ITR	ElasticNet	0.918182	0.978929
56	ITR	ElasticNet	0.9	0.967686
57	ITR	ElasticNet	0.918182	0.940304
58	ITR	ElasticNet	0.963636	0.994369
59	ITR	ElasticNet	0.927273	0.969905
60	ITR	ElasticNet	0.9	0.95122
61	ITR	ElasticNet	0.909091	0.971048
62	ITR	ElasticNet	0.918182	0.96
63	ITR	ElasticNet	0.881818	0.961075
64	ITR	ElasticNet	0.936364	0.9625
65	ITR	ElasticNet	0.9	0.968137
66	ITR	ElasticNet	0.890909	0.965005
67	ITR	ElasticNet	0.927273	0.962719
68	ITR	ElasticNet	0.954545	0.974903
69	ITR	ElasticNet	0.954545	0.986116
70	ITR	ElasticNet	0.918182	0.96345
71	ITR	ElasticNet	0.936364	0.971862
72	ITR	ElasticNet	0.927273	0.963214
73	ITR	ElasticNet	0.9	0.959022
74	ITR	ElasticNet	0.936364	0.985179
75	ITR	ElasticNet	0.890909	0.921171
76	ITR	ElasticNet	0.936364	0.96722
77	ITR	ElasticNet	0.890909	0.932749
78	ITR	ElasticNet	0.918182	0.968187
79	ITR	ElasticNet	0.945455	0.992225
80	ITR	ElasticNet	0.918182	0.924174
81	ITR	ElasticNet	0.963636	0.98408
82	ITR	ElasticNet	0.936364	0.963717
83	ITR	ElasticNet	0.890909	0.967105
84	ITR	ElasticNet	0.890909	0.958904
85	ITR	ElasticNet	0.936364	0.9825
86	ITR	ElasticNet	0.9	0.92789
87	ITR	ElasticNet	0.881818	0.938606
88	ITR	ElasticNet	0.918182	0.971467
89	ITR	ElasticNet	0.909091	0.96
90	ITR	ElasticNet	0.927273	0.978332
91	ITR	ElasticNet	0.9	0.931071
92	ITR	ElasticNet	0.963636	0.991736
93	ITR	ElasticNet	0.9	0.945378
94	ITR	ElasticNet	0.872727	0.955882
95	ITR	ElasticNet	0.945455	0.977174
96	ITR	ElasticNet	0.9	0.945833
97	ITR	ElasticNet	0.954545	0.977437
98	ITR	ElasticNet	0.909091	0.950085
99	ITR	ElasticNet	0.927273	0.974026
100	ITR	ElasticNet	0.918182	0.964643
1	VOR	ElasticNet	0.863636	0.920732
2	VOR	ElasticNet	0.836364	0.918956
3	VOR	ElasticNet	0.845455	0.936411
4	VOR	ElasticNet	0.790909	0.925213
5	VOR	ElasticNet	0.863636	0.914797
6	VOR	ElasticNet	0.845455	0.900697
7	VOR	ElasticNet	0.845455	0.938751
8	VOR	ElasticNet	0.9	0.954353
9	VOR	ElasticNet	0.845455	0.928679
10	VOR	ElasticNet	0.836364	0.906359
11	VOR	ElasticNet	0.854545	0.952746
12	VOR	ElasticNet	0.8	0.887741
13	VOR	ElasticNet	0.872727	0.937528
14	VOR	ElasticNet	0.9	0.950469
15	VOR	ElasticNet	0.836364	0.904655
16	VOR	ElasticNet	0.827273	0.902845
17	VOR	ElasticNet	0.872727	0.934593
18	VOR	ElasticNet	0.845455	0.888443
19	VOR	ElasticNet	0.8	0.909455
20	VOR	ElasticNet	0.881818	0.962025
21	VOR	ElasticNet	0.927273	0.959711
22	VOR	ElasticNet	0.872727	0.913813
23	VOR	ElasticNet	0.909091	0.94451
24	VOR	ElasticNet	0.845455	0.930396
25	VOR	ElasticNet	0.809091	0.899639
26	VOR	ElasticNet	0.909091	0.960062
27	VOR	ElasticNet	0.836364	0.927629
28	VOR	ElasticNet	0.836364	0.881098
29	VOR	ElasticNet	0.881818	0.941667
30	VOR	ElasticNet	0.827273	0.908534
31	VOR	ElasticNet	0.809091	0.880471
32	VOR	ElasticNet	0.890909	0.929791
33	VOR	ElasticNet	0.809091	0.861576
34	VOR	ElasticNet	0.9	0.938702
35	VOR	ElasticNet	0.836364	0.878606
36	VOR	ElasticNet	0.9	0.947294
37	VOR	ElasticNet	0.863636	0.937282
38	VOR	ElasticNet	0.9	0.91498
39	VOR	ElasticNet	0.872727	0.954824
40	VOR	ElasticNet	0.863636	0.92381
41	VOR	ElasticNet	0.854545	0.934278
42	VOR	ElasticNet	0.872727	0.971009
43	VOR	ElasticNet	0.872727	0.916962
44	VOR	ElasticNet	0.818182	0.907309
45	VOR	ElasticNet	0.863636	0.932692
46	VOR	ElasticNet	0.863636	0.906883
47	VOR	ElasticNet	0.872727	0.94826
48	VOR	ElasticNet	0.827273	0.914547
49	VOR	ElasticNet	0.863636	0.939974
50	VOR	ElasticNet	0.836364	0.924908
51	VOR	ElasticNet	0.863636	0.93149
52	VOR	ElasticNet	0.809091	0.876548
53	VOR	ElasticNet	0.863636	0.945112
54	VOR	ElasticNet	0.872727	0.938469
55	VOR	ElasticNet	0.818182	0.877017
56	VOR	ElasticNet	0.863636	0.957708
57	VOR	ElasticNet	0.863636	0.933512
58	VOR	ElasticNet	0.827273	0.908282
59	VOR	ElasticNet	0.890909	0.963018
60	VOR	ElasticNet	0.872727	0.919167
61	VOR	ElasticNet	0.890909	0.946667
62	VOR	ElasticNet	0.845455	0.93782
63	VOR	ElasticNet	0.845455	0.929949
64	VOR	ElasticNet	0.845455	0.92375
65	VOR	ElasticNet	0.845455	0.948333
66	VOR	ElasticNet	0.909091	0.958947
67	VOR	ElasticNet	0.872727	0.909862
68	VOR	ElasticNet	0.818182	0.903395
69	VOR	ElasticNet	0.809091	0.905492
70	VOR	ElasticNet	0.845455	0.935743
71	VOR	ElasticNet	0.845455	0.938912
72	VOR	ElasticNet	0.854545	0.925872
73	VOR	ElasticNet	0.818182	0.913061
74	VOR	ElasticNet	0.881818	0.946495
75	VOR	ElasticNet	0.836364	0.915635
76	VOR	ElasticNet	0.863636	0.933608
77	VOR	ElasticNet	0.9	0.970103
78	VOR	ElasticNet	0.809091	0.924679
79	VOR	ElasticNet	0.881818	0.935297
80	VOR	ElasticNet	0.827273	0.929878
81	VOR	ElasticNet	0.872727	0.939583
82	VOR	ElasticNet	0.836364	0.901099
83	VOR	ElasticNet	0.881818	0.93994
84	VOR	ElasticNet	0.936364	0.975174
85	VOR	ElasticNet	0.836364	0.906701
86	VOR	ElasticNet	0.890909	0.937282
87	VOR	ElasticNet	0.827273	0.889319
88	VOR	ElasticNet	0.863636	0.939159
89	VOR	ElasticNet	0.845455	0.921882
90	VOR	ElasticNet	0.818182	0.910833
91	VOR	ElasticNet	0.836364	0.919471
92	VOR	ElasticNet	0.845455	0.930861
93	VOR	ElasticNet	0.836364	0.915213
94	VOR	ElasticNet	0.881818	0.933646
95	VOR	ElasticNet	0.818182	0.927083
96	VOR	ElasticNet	0.845455	0.930584
97	VOR	ElasticNet	0.827273	0.906769
98	VOR	ElasticNet	0.872727	0.947791
99	VOR	ElasticNet	0.827273	0.908101
100	VOR	ElasticNet	0.836364	0.889373
1	POS	ElasticNet	0.878505	0.928345
2	POS	ElasticNet	0.850467	0.947964
3	POS	ElasticNet	0.88785	0.973006
4	POS	ElasticNet	0.897196	0.940046
5	POS	ElasticNet	0.878505	0.931239
6	POS	ElasticNet	0.859813	0.947584
7	POS	ElasticNet	0.897196	0.959846
8	POS	ElasticNet	0.869159	0.947619
9	POS	ElasticNet	0.859813	0.917239
10	POS	ElasticNet	0.831776	0.905556
11	POS	ElasticNet	0.943925	0.990716
12	POS	ElasticNet	0.897196	0.959167
13	POS	ElasticNet	0.859813	0.945671
14	POS	ElasticNet	0.869159	0.917449
15	POS	ElasticNet	0.88785	0.948429
16	POS	ElasticNet	0.841121	0.917063
17	POS	ElasticNet	0.878505	0.93166
18	POS	ElasticNet	0.869159	0.927518
19	POS	ElasticNet	0.869159	0.957002
20	POS	ElasticNet	0.915888	0.942879
21	POS	ElasticNet	0.850467	0.93122
22	POS	ElasticNet	0.906542	0.948795
23	POS	ElasticNet	0.869159	0.938984
24	POS	ElasticNet	0.925234	0.969092
25	POS	ElasticNet	0.850467	0.920833
26	POS	ElasticNet	0.897196	0.939876
27	POS	ElasticNet	0.831776	0.907277
28	POS	ElasticNet	0.88785	0.930587
29	POS	ElasticNet	0.859813	0.93375
30	POS	ElasticNet	0.859813	0.921212
31	POS	ElasticNet	0.841121	0.889693
32	POS	ElasticNet	0.878505	0.930833
33	POS	ElasticNet	0.850467	0.932143
34	POS	ElasticNet	0.88785	0.934722
35	POS	ElasticNet	0.925234	0.936574
36	POS	ElasticNet	0.88785	0.940622
37	POS	ElasticNet	0.906542	0.966667
38	POS	ElasticNet	0.869159	0.942912
39	POS	ElasticNet	0.859813	0.920966
40	POS	ElasticNet	0.906542	0.96139
41	POS	ElasticNet	0.850467	0.897284
42	POS	ElasticNet	0.897196	0.947574
43	POS	ElasticNet	0.859813	0.950916
44	POS	ElasticNet	0.878505	0.93373
45	POS	ElasticNet	0.906542	0.955952
46	POS	ElasticNet	0.88785	0.944402
47	POS	ElasticNet	0.878505	0.930701
48	POS	ElasticNet	0.869159	0.935334
49	POS	ElasticNet	0.869159	0.904365
50	POS	ElasticNet	0.878505	0.937797
51	POS	ElasticNet	0.897196	0.960606
52	POS	ElasticNet	0.943925	0.974206
53	POS	ElasticNet	0.897196	0.966745
54	POS	ElasticNet	0.915888	0.933786
55	POS	ElasticNet	0.897196	0.961268
56	POS	ElasticNet	0.897196	0.91733
57	POS	ElasticNet	0.878505	0.953471
58	POS	ElasticNet	0.841121	0.921825
59	POS	ElasticNet	0.897196	0.955433
60	POS	ElasticNet	0.859813	0.892828
61	POS	ElasticNet	0.925234	0.983201
62	POS	ElasticNet	0.878505	0.940927
63	POS	ElasticNet	0.943925	0.9625
64	POS	ElasticNet	0.859813	0.944375
65	POS	ElasticNet	0.88785	0.928268
66	POS	ElasticNet	0.88785	0.957917
67	POS	ElasticNet	0.915888	0.944717
68	POS	ElasticNet	0.88785	0.961905
69	POS	ElasticNet	0.869159	0.934749
70	POS	ElasticNet	0.915888	0.925926
71	POS	ElasticNet	0.869159	0.937916
72	POS	ElasticNet	0.869159	0.94329
73	POS	ElasticNet	0.88785	0.959375
74	POS	ElasticNet	0.925234	0.968468
75	POS	ElasticNet	0.869159	0.890043
76	POS	ElasticNet	0.88785	0.890805
77	POS	ElasticNet	0.906542	0.941176
78	POS	ElasticNet	0.850467	0.964555
79	POS	ElasticNet	0.897196	0.94556
80	POS	ElasticNet	0.906542	0.946508
81	POS	ElasticNet	0.88785	0.938575
82	POS	ElasticNet	0.850467	0.912363
83	POS	ElasticNet	0.906542	0.978296
84	POS	ElasticNet	0.897196	0.961097
85	POS	ElasticNet	0.897196	0.940774
86	POS	ElasticNet	0.88785	0.967532
87	POS	ElasticNet	0.878505	0.912651
88	POS	ElasticNet	0.88785	0.957937
89	POS	ElasticNet	0.850467	0.910417
90	POS	ElasticNet	0.897196	0.954069
91	POS	ElasticNet	0.878505	0.932513
92	POS	ElasticNet	0.934579	0.979204
93	POS	ElasticNet	0.906542	0.947107
94	POS	ElasticNet	0.878505	0.93015
95	POS	ElasticNet	0.934579	0.956746
96	POS	ElasticNet	0.878505	0.95004
97	POS	ElasticNet	0.878505	0.937551
98	POS	ElasticNet	0.869159	0.939741
99	POS	ElasticNet	0.88785	0.965675
100	POS	ElasticNet	0.869159	0.947574
1	VOR	SVM_ploy	0.836364	0.904665
2	VOR	SVM_ploy	0.845455	0.91625
3	VOR	SVM_ploy	0.790909	0.875692
4	VOR	SVM_ploy	0.863636	0.932217
5	VOR	SVM_ploy	0.881818	0.919059
6	VOR	SVM_ploy	0.863636	0.94003
7	VOR	SVM_ploy	0.890909	0.942766
8	VOR	SVM_ploy	0.790909	0.883772
9	VOR	SVM_ploy	0.890909	0.950592
10	VOR	SVM_ploy	0.854545	0.917894
11	VOR	SVM_ploy	0.854545	0.87741
12	VOR	SVM_ploy	0.927273	0.973432
13	VOR	SVM_ploy	0.863636	0.942614
14	VOR	SVM_ploy	0.881818	0.945425
15	VOR	SVM_ploy	0.836364	0.894849
16	VOR	SVM_ploy	0.863636	0.899792
17	VOR	SVM_ploy	0.890909	0.946715
18	VOR	SVM_ploy	0.872727	0.939567
19	VOR	SVM_ploy	0.818182	0.903363
20	VOR	SVM_ploy	0.854545	0.952091
21	VOR	SVM_ploy	0.818182	0.91581
22	VOR	SVM_ploy	0.845455	0.917067
23	VOR	SVM_ploy	0.890909	0.947212
24	VOR	SVM_ploy	0.845455	0.919505
25	VOR	SVM_ploy	0.890909	0.943333
26	VOR	SVM_ploy	0.836364	0.911585
27	VOR	SVM_ploy	0.872727	0.946981
28	VOR	SVM_ploy	0.872727	0.920417
29	VOR	SVM_ploy	0.872727	0.951529
30	VOR	SVM_ploy	0.827273	0.938854
31	VOR	SVM_ploy	0.9	0.956882
32	VOR	SVM_ploy	0.863636	0.934295
33	VOR	SVM_ploy	0.872727	0.904284
34	VOR	SVM_ploy	0.836364	0.896635
35	VOR	SVM_ploy	0.863636	0.918263
36	VOR	SVM_ploy	0.809091	0.900037
37	VOR	SVM_ploy	0.827273	0.911877
38	VOR	SVM_ploy	0.881818	0.949775
39	VOR	SVM_ploy	0.827273	0.833583
40	VOR	SVM_ploy	0.918182	0.956638
41	VOR	SVM_ploy	0.845455	0.904042
42	VOR	SVM_ploy	0.836364	0.925888
43	VOR	SVM_ploy	0.836364	0.870118
44	VOR	SVM_ploy	0.827273	0.91163
45	VOR	SVM_ploy	0.854545	0.90522
46	VOR	SVM_ploy	0.863636	0.940104
47	VOR	SVM_ploy	0.836364	0.922697
48	VOR	SVM_ploy	0.854545	0.901405
49	VOR	SVM_ploy	0.881818	0.941106
50	VOR	SVM_ploy	0.863636	0.926818
51	VOR	SVM_ploy	0.863636	0.946788
52	VOR	SVM_ploy	0.854545	0.904507
53	VOR	SVM_ploy	0.845455	0.891458
54	VOR	SVM_ploy	0.827273	0.899048
55	VOR	SVM_ploy	0.809091	0.893092
56	VOR	SVM_ploy	0.818182	0.885176
57	VOR	SVM_ploy	0.845455	0.894423
58	VOR	SVM_ploy	0.890909	0.941544
59	VOR	SVM_ploy	0.836364	0.898413
60	VOR	SVM_ploy	0.890909	0.938824
61	VOR	SVM_ploy	0.872727	0.944232
62	VOR	SVM_ploy	0.918182	0.966117
63	VOR	SVM_ploy	0.809091	0.886667
64	VOR	SVM_ploy	0.863636	0.92191
65	VOR	SVM_ploy	0.818182	0.897837
66	VOR	SVM_ploy	0.845455	0.919861
67	VOR	SVM_ploy	0.881818	0.947368
68	VOR	SVM_ploy	0.890909	0.962353
69	VOR	SVM_ploy	0.872727	0.892
70	VOR	SVM_ploy	0.827273	0.919048
71	VOR	SVM_ploy	0.881818	0.923159
72	VOR	SVM_ploy	0.836364	0.909759
73	VOR	SVM_ploy	0.872727	0.919574
74	VOR	SVM_ploy	0.872727	0.935065
75	VOR	SVM_ploy	0.836364	0.914251
76	VOR	SVM_ploy	0.854545	0.90464
77	VOR	SVM_ploy	0.827273	0.89125
78	VOR	SVM_ploy	0.872727	0.889979
79	VOR	SVM_ploy	0.790909	0.886659
80	VOR	SVM_ploy	0.818182	0.889167
81	VOR	SVM_ploy	0.772727	0.897075
82	VOR	SVM_ploy	0.854545	0.904215
83	VOR	SVM_ploy	0.836364	0.924737
84	VOR	SVM_ploy	0.854545	0.890679
85	VOR	SVM_ploy	0.863636	0.941755
86	VOR	SVM_ploy	0.827273	0.897816
87	VOR	SVM_ploy	0.881818	0.930353
88	VOR	SVM_ploy	0.872727	0.93842
89	VOR	SVM_ploy	0.890909	0.944355
90	VOR	SVM_ploy	0.872727	0.958333
91	VOR	SVM_ploy	0.845455	0.90183
92	VOR	SVM_ploy	0.854545	0.93314
93	VOR	SVM_ploy	0.827273	0.864346
94	VOR	SVM_ploy	0.854545	0.930992
95	VOR	SVM_ploy	0.854545	0.917125
96	VOR	SVM_ploy	0.827273	0.867238
97	VOR	SVM_ploy	0.854545	0.951594
98	VOR	SVM_ploy	0.845455	0.905399
99	VOR	SVM_ploy	0.863636	0.93946
100	VOR	SVM_ploy	0.881818	0.935833
1	ITR	SVM_ploy	0.918182	0.942799
2	ITR	SVM_ploy	0.936364	0.951573
3	ITR	SVM_ploy	0.918182	0.956832
4	ITR	SVM_ploy	0.872727	0.926786
5	ITR	SVM_ploy	0.954545	0.974883
6	ITR	SVM_ploy	0.881818	0.918129
7	ITR	SVM_ploy	0.881818	0.944659
8	ITR	SVM_ploy	0.9	0.910076
9	ITR	SVM_ploy	0.918182	0.959384
10	ITR	SVM_ploy	0.890909	0.956861
11	ITR	SVM_ploy	0.918182	0.949561
12	ITR	SVM_ploy	0.890909	0.94
13	ITR	SVM_ploy	0.927273	0.955182
14	ITR	SVM_ploy	0.863636	0.905449
15	ITR	SVM_ploy	0.9	0.959365
16	ITR	SVM_ploy	0.918182	0.96286
17	ITR	SVM_ploy	0.890909	0.947734
18	ITR	SVM_ploy	0.890909	0.927529
19	ITR	SVM_ploy	0.945455	0.982442
20	ITR	SVM_ploy	0.918182	0.929332
21	ITR	SVM_ploy	0.890909	0.937426
22	ITR	SVM_ploy	0.863636	0.923362
23	ITR	SVM_ploy	0.872727	0.89939
24	ITR	SVM_ploy	0.890909	0.941524
25	ITR	SVM_ploy	0.890909	0.959191
26	ITR	SVM_ploy	0.918182	0.947588
27	ITR	SVM_ploy	0.881818	0.944615
28	ITR	SVM_ploy	0.9	0.944262
29	ITR	SVM_ploy	0.918182	0.939689
30	ITR	SVM_ploy	0.890909	0.944286
31	ITR	SVM_ploy	0.854545	0.928303
32	ITR	SVM_ploy	0.890909	0.936786
33	ITR	SVM_ploy	0.890909	0.94958
34	ITR	SVM_ploy	0.909091	0.919583
35	ITR	SVM_ploy	0.945455	0.965762
36	ITR	SVM_ploy	0.909091	0.957497
37	ITR	SVM_ploy	0.918182	0.947368
38	ITR	SVM_ploy	0.881818	0.922969
39	ITR	SVM_ploy	0.9	0.968547
40	ITR	SVM_ploy	0.863636	0.94803
41	ITR	SVM_ploy	0.890909	0.937865
42	ITR	SVM_ploy	0.918182	0.937307
43	ITR	SVM_ploy	0.9	0.937325
44	ITR	SVM_ploy	0.890909	0.931429
45	ITR	SVM_ploy	0.936364	0.977273
46	ITR	SVM_ploy	0.936364	0.980856
47	ITR	SVM_ploy	0.945455	0.963326
48	ITR	SVM_ploy	0.854545	0.938375
49	ITR	SVM_ploy	0.936364	0.9625
50	ITR	SVM_ploy	0.909091	0.940015
51	ITR	SVM_ploy	0.972727	0.986486
52	ITR	SVM_ploy	0.9	0.958164
53	ITR	SVM_ploy	0.918182	0.94697
54	ITR	SVM_ploy	0.890909	0.937325
55	ITR	SVM_ploy	0.909091	0.947996
56	ITR	SVM_ploy	0.918182	0.915283
57	ITR	SVM_ploy	0.909091	0.921786
58	ITR	SVM_ploy	0.909091	0.95576
59	ITR	SVM_ploy	0.890909	0.948839
60	ITR	SVM_ploy	0.881818	0.942837
61	ITR	SVM_ploy	0.890909	0.914474
62	ITR	SVM_ploy	0.9	0.953582
63	ITR	SVM_ploy	0.9	0.967321
64	ITR	SVM_ploy	0.945455	0.970588
65	ITR	SVM_ploy	0.909091	0.946917
66	ITR	SVM_ploy	0.890909	0.921648
67	ITR	SVM_ploy	0.918182	0.961538
68	ITR	SVM_ploy	0.936364	0.983894
69	ITR	SVM_ploy	0.827273	0.920693
70	ITR	SVM_ploy	0.872727	0.920585
71	ITR	SVM_ploy	0.927273	0.969303
72	ITR	SVM_ploy	0.881818	0.943627
73	ITR	SVM_ploy	0.936364	0.973276
74	ITR	SVM_ploy	0.872727	0.923799
75	ITR	SVM_ploy	0.927273	0.972452
76	ITR	SVM_ploy	0.890909	0.944467
77	ITR	SVM_ploy	0.890909	0.924472
78	ITR	SVM_ploy	0.936364	0.964636
79	ITR	SVM_ploy	0.936364	0.979532
80	ITR	SVM_ploy	0.909091	0.963929
81	ITR	SVM_ploy	0.890909	0.937869
82	ITR	SVM_ploy	0.890909	0.953835
83	ITR	SVM_ploy	0.890909	0.940571
84	ITR	SVM_ploy	0.918182	0.943713
85	ITR	SVM_ploy	0.881818	0.951023
86	ITR	SVM_ploy	0.918182	0.967497
87	ITR	SVM_ploy	0.927273	0.962143
88	ITR	SVM_ploy	0.918182	0.944633
89	ITR	SVM_ploy	0.927273	0.946207
90	ITR	SVM_ploy	0.890909	0.928793
91	ITR	SVM_ploy	0.890909	0.92836
92	ITR	SVM_ploy	0.909091	0.926296
93	ITR	SVM_ploy	0.890909	0.912815
94	ITR	SVM_ploy	0.9	0.93981
95	ITR	SVM_ploy	0.872727	0.922587
96	ITR	SVM_ploy	0.909091	0.954704
97	ITR	SVM_ploy	0.927273	0.97405
98	ITR	SVM_ploy	0.936364	0.99061
99	ITR	SVM_ploy	0.9	0.925583
100	ITR	SVM_ploy	0.890909	0.928855
1	POS	SVM_ploy	0.82243	0.891236
2	POS	SVM_ploy	0.943925	0.962917
3	POS	SVM_ploy	0.88785	0.931746
4	POS	SVM_ploy	0.906542	0.932083
5	POS	SVM_ploy	0.859813	0.895987
6	POS	SVM_ploy	0.925234	0.959869
7	POS	SVM_ploy	0.88785	0.939358
8	POS	SVM_ploy	0.906542	0.959307
9	POS	SVM_ploy	0.878505	0.924491
10	POS	SVM_ploy	0.897196	0.942087
11	POS	SVM_ploy	0.943925	0.974866
12	POS	SVM_ploy	0.906542	0.928382
13	POS	SVM_ploy	0.869159	0.941418
14	POS	SVM_ploy	0.897196	0.964789
15	POS	SVM_ploy	0.897196	0.932716
16	POS	SVM_ploy	0.925234	0.961375
17	POS	SVM_ploy	0.878505	0.904177
18	POS	SVM_ploy	0.878505	0.939565
19	POS	SVM_ploy	0.88785	0.927667
20	POS	SVM_ploy	0.88785	0.942029
21	POS	SVM_ploy	0.88785	0.938333
22	POS	SVM_ploy	0.859813	0.902439
23	POS	SVM_ploy	0.906542	0.932035
24	POS	SVM_ploy	0.906542	0.937917
25	POS	SVM_ploy	0.915888	0.923046
26	POS	SVM_ploy	0.906542	0.955159
27	POS	SVM_ploy	0.869159	0.925866
28	POS	SVM_ploy	0.88785	0.914815
29	POS	SVM_ploy	0.831776	0.856239
30	POS	SVM_ploy	0.803738	0.890008
31	POS	SVM_ploy	0.869159	0.922602
32	POS	SVM_ploy	0.878505	0.918214
33	POS	SVM_ploy	0.850467	0.868545
34	POS	SVM_ploy	0.878505	0.940778
35	POS	SVM_ploy	0.869159	0.903153
36	POS	SVM_ploy	0.906542	0.937756
37	POS	SVM_ploy	0.869159	0.908209
38	POS	SVM_ploy	0.859813	0.929975
39	POS	SVM_ploy	0.925234	0.956084
40	POS	SVM_ploy	0.850467	0.890823
41	POS	SVM_ploy	0.878505	0.915119
42	POS	SVM_ploy	0.897196	0.920966
43	POS	SVM_ploy	0.869159	0.927027
44	POS	SVM_ploy	0.925234	0.963889
45	POS	SVM_ploy	0.943925	0.95671
46	POS	SVM_ploy	0.878505	0.930832
47	POS	SVM_ploy	0.906542	0.950244
48	POS	SVM_ploy	0.897196	0.948463
49	POS	SVM_ploy	0.962617	0.958002
50	POS	SVM_ploy	0.878505	0.92735
51	POS	SVM_ploy	0.869159	0.931613
52	POS	SVM_ploy	0.831776	0.875587
53	POS	SVM_ploy	0.878505	0.928013
54	POS	SVM_ploy	0.859813	0.920557
55	POS	SVM_ploy	0.869159	0.925541
56	POS	SVM_ploy	0.906542	0.932971
57	POS	SVM_ploy	0.878505	0.909259
58	POS	SVM_ploy	0.906542	0.942097
59	POS	SVM_ploy	0.934579	0.954069
60	POS	SVM_ploy	0.915888	0.963095
61	POS	SVM_ploy	0.915888	0.957355
62	POS	SVM_ploy	0.878505	0.93125
63	POS	SVM_ploy	0.897196	0.950193
64	POS	SVM_ploy	0.88785	0.935931
65	POS	SVM_ploy	0.906542	0.954023
66	POS	SVM_ploy	0.869159	0.921458
67	POS	SVM_ploy	0.925234	0.949222
68	POS	SVM_ploy	0.869159	0.919017
69	POS	SVM_ploy	0.897196	0.915461
70	POS	SVM_ploy	0.897196	0.937606
71	POS	SVM_ploy	0.915888	0.921645
72	POS	SVM_ploy	0.82243	0.909884
73	POS	SVM_ploy	0.906542	0.953241
74	POS	SVM_ploy	0.869159	0.927215
75	POS	SVM_ploy	0.869159	0.917002
76	POS	SVM_ploy	0.934579	0.952907
77	POS	SVM_ploy	0.869159	0.90672
78	POS	SVM_ploy	0.906542	0.942857
79	POS	SVM_ploy	0.906542	0.94775
80	POS	SVM_ploy	0.88785	0.931239
81	POS	SVM_ploy	0.859813	0.91733
82	POS	SVM_ploy	0.915888	0.938492
83	POS	SVM_ploy	0.906542	0.947222
84	POS	SVM_ploy	0.88785	0.946065
85	POS	SVM_ploy	0.906542	0.946355
86	POS	SVM_ploy	0.859813	0.915058
87	POS	SVM_ploy	0.897196	0.957529
88	POS	SVM_ploy	0.859813	0.904915
89	POS	SVM_ploy	0.897196	0.928404
90	POS	SVM_ploy	0.925234	0.945238
91	POS	SVM_ploy	0.869159	0.907277
92	POS	SVM_ploy	0.897196	0.896435
93	POS	SVM_ploy	0.897196	0.927056
94	POS	SVM_ploy	0.915888	0.935133
95	POS	SVM_ploy	0.869159	0.915461
96	POS	SVM_ploy	0.906542	0.929492
97	POS	SVM_ploy	0.841121	0.867043
98	POS	SVM_ploy	0.897196	0.944792
99	POS	SVM_ploy	0.850467	0.929304
100	POS	SVM_ploy	0.925234	0.970563
1	POS	SVM_linear	0.878505	0.937666
2	POS	SVM_linear	0.859813	0.919533
3	POS	SVM_linear	0.88785	0.898611
4	POS	SVM_linear	0.915888	0.95119
5	POS	SVM_linear	0.831776	0.928544
6	POS	SVM_linear	0.841121	0.878788
7	POS	SVM_linear	0.841121	0.901961
8	POS	SVM_linear	0.82243	0.897222
9	POS	SVM_linear	0.831776	0.86528
10	POS	SVM_linear	0.897196	0.916017
11	POS	SVM_linear	0.869159	0.925869
12	POS	SVM_linear	0.869159	0.911583
13	POS	SVM_linear	0.915888	0.948052
14	POS	SVM_linear	0.850467	0.959328
15	POS	SVM_linear	0.878505	0.923961
16	POS	SVM_linear	0.915888	0.941441
17	POS	SVM_linear	0.897196	0.942917
18	POS	SVM_linear	0.88785	0.95208
19	POS	SVM_linear	0.88785	0.914005
20	POS	SVM_linear	0.869159	0.95444
21	POS	SVM_linear	0.859813	0.891953
22	POS	SVM_linear	0.934579	0.92625
23	POS	SVM_linear	0.869159	0.935913
24	POS	SVM_linear	0.934579	0.959328
25	POS	SVM_linear	0.915888	0.966844
26	POS	SVM_linear	0.859813	0.93039
27	POS	SVM_linear	0.88785	0.92723
28	POS	SVM_linear	0.878505	0.951082
29	POS	SVM_linear	0.859813	0.902165
30	POS	SVM_linear	0.906542	0.942424
31	POS	SVM_linear	0.803738	0.931349
32	POS	SVM_linear	0.850467	0.894907
33	POS	SVM_linear	0.878505	0.957502
34	POS	SVM_linear	0.869159	0.929062
35	POS	SVM_linear	0.841121	0.904915
36	POS	SVM_linear	0.850467	0.938333
37	POS	SVM_linear	0.915888	0.958929
38	POS	SVM_linear	0.897196	0.935484
39	POS	SVM_linear	0.813084	0.888828
40	POS	SVM_linear	0.934579	0.973005
41	POS	SVM_linear	0.906542	0.942857
42	POS	SVM_linear	0.794393	0.908209
43	POS	SVM_linear	0.82243	0.904762
44	POS	SVM_linear	0.878505	0.940417
45	POS	SVM_linear	0.859813	0.932088
46	POS	SVM_linear	0.869159	0.907825
47	POS	SVM_linear	0.88785	0.929975
48	POS	SVM_linear	0.915888	0.951878
49	POS	SVM_linear	0.906542	0.932407
50	POS	SVM_linear	0.953271	0.956481
51	POS	SVM_linear	0.897196	0.955759
52	POS	SVM_linear	0.915888	0.953125
53	POS	SVM_linear	0.869159	0.908681
54	POS	SVM_linear	0.841121	0.930298
55	POS	SVM_linear	0.878505	0.911715
56	POS	SVM_linear	0.859813	0.907617
57	POS	SVM_linear	0.925234	0.938045
58	POS	SVM_linear	0.841121	0.88315
59	POS	SVM_linear	0.813084	0.919621
60	POS	SVM_linear	0.850467	0.913779
61	POS	SVM_linear	0.88785	0.939876
62	POS	SVM_linear	0.878505	0.940693
63	POS	SVM_linear	0.878505	0.929566
64	POS	SVM_linear	0.850467	0.909127
65	POS	SVM_linear	0.859813	0.871667
66	POS	SVM_linear	0.850467	0.927536
67	POS	SVM_linear	0.850467	0.936111
68	POS	SVM_linear	0.869159	0.90625
69	POS	SVM_linear	0.869159	0.920628
70	POS	SVM_linear	0.82243	0.900373
71	POS	SVM_linear	0.859813	0.902801
72	POS	SVM_linear	0.88785	0.940927
73	POS	SVM_linear	0.906542	0.968535
74	POS	SVM_linear	0.878505	0.92925
75	POS	SVM_linear	0.859813	0.91769
76	POS	SVM_linear	0.850467	0.876309
77	POS	SVM_linear	0.915888	0.944198
78	POS	SVM_linear	0.859813	0.900995
79	POS	SVM_linear	0.82243	0.8675
80	POS	SVM_linear	0.850467	0.905721
81	POS	SVM_linear	0.88785	0.930592
82	POS	SVM_linear	0.82243	0.8955
83	POS	SVM_linear	0.915888	0.955487
84	POS	SVM_linear	0.859813	0.948748
85	POS	SVM_linear	0.859813	0.92275
86	POS	SVM_linear	0.841121	0.890597
87	POS	SVM_linear	0.859813	0.8925
88	POS	SVM_linear	0.841121	0.919355
89	POS	SVM_linear	0.869159	0.9125
90	POS	SVM_linear	0.88785	0.948333
91	POS	SVM_linear	0.88785	0.925866
92	POS	SVM_linear	0.869159	0.924491
93	POS	SVM_linear	0.869159	0.929266
94	POS	SVM_linear	0.915888	0.923377
95	POS	SVM_linear	0.88785	0.949351
96	POS	SVM_linear	0.88785	0.923014
97	POS	SVM_linear	0.906542	0.947222
98	POS	SVM_linear	0.88785	0.948463
99	POS	SVM_linear	0.841121	0.956903
100	POS	SVM_linear	0.869159	0.940407
1	VOR	SVM_linear	0.827273	0.858545
2	VOR	SVM_linear	0.845455	0.905143
3	VOR	SVM_linear	0.827273	0.88233
4	VOR	SVM_linear	0.872727	0.901677
5	VOR	SVM_linear	0.881818	0.921474
6	VOR	SVM_linear	0.854545	0.921905
7	VOR	SVM_linear	0.827273	0.891254
8	VOR	SVM_linear	0.809091	0.83125
9	VOR	SVM_linear	0.890909	0.863209
10	VOR	SVM_linear	0.890909	0.932692
11	VOR	SVM_linear	0.818182	0.872925
12	VOR	SVM_linear	0.827273	0.893728
13	VOR	SVM_linear	0.872727	0.908534
14	VOR	SVM_linear	0.845455	0.909749
15	VOR	SVM_linear	0.872727	0.923333
16	VOR	SVM_linear	0.818182	0.886619
17	VOR	SVM_linear	0.872727	0.914293
18	VOR	SVM_linear	0.809091	0.89435
19	VOR	SVM_linear	0.854545	0.898256
20	VOR	SVM_linear	0.845455	0.844018
21	VOR	SVM_linear	0.809091	0.90625
22	VOR	SVM_linear	0.881818	0.931727
23	VOR	SVM_linear	0.863636	0.924167
24	VOR	SVM_linear	0.772727	0.869002
25	VOR	SVM_linear	0.809091	0.880768
26	VOR	SVM_linear	0.8	0.88856
27	VOR	SVM_linear	0.890909	0.90522
28	VOR	SVM_linear	0.854545	0.92378
29	VOR	SVM_linear	0.845455	0.885765
30	VOR	SVM_linear	0.8	0.868685
31	VOR	SVM_linear	0.854545	0.934685
32	VOR	SVM_linear	0.818182	0.851048
33	VOR	SVM_linear	0.854545	0.91375
34	VOR	SVM_linear	0.827273	0.896
35	VOR	SVM_linear	0.872727	0.915417
36	VOR	SVM_linear	0.881818	0.916701
37	VOR	SVM_linear	0.881818	0.914729
38	VOR	SVM_linear	0.772727	0.814476
39	VOR	SVM_linear	0.845455	0.885057
40	VOR	SVM_linear	0.854545	0.933626
41	VOR	SVM_linear	0.763636	0.83125
42	VOR	SVM_linear	0.790909	0.854406
43	VOR	SVM_linear	0.890909	0.938645
44	VOR	SVM_linear	0.818182	0.870645
45	VOR	SVM_linear	0.927273	0.96855
46	VOR	SVM_linear	0.836364	0.910167
47	VOR	SVM_linear	0.872727	0.931765
48	VOR	SVM_linear	0.836364	0.931429
49	VOR	SVM_linear	0.8	0.903634
50	VOR	SVM_linear	0.827273	0.907883
51	VOR	SVM_linear	0.845455	0.903846
52	VOR	SVM_linear	0.836364	0.879644
53	VOR	SVM_linear	0.863636	0.910857
54	VOR	SVM_linear	0.890909	0.941609
55	VOR	SVM_linear	0.781818	0.853766
56	VOR	SVM_linear	0.827273	0.921291
57	VOR	SVM_linear	0.836364	0.894136
58	VOR	SVM_linear	0.836364	0.858099
59	VOR	SVM_linear	0.918182	0.946777
60	VOR	SVM_linear	0.836364	0.900441
61	VOR	SVM_linear	0.863636	0.903529
62	VOR	SVM_linear	0.827273	0.882011
63	VOR	SVM_linear	0.836364	0.913143
64	VOR	SVM_linear	0.809091	0.893333
65	VOR	SVM_linear	0.863636	0.920296
66	VOR	SVM_linear	0.781818	0.817143
67	VOR	SVM_linear	0.845455	0.917894
68	VOR	SVM_linear	0.845455	0.93149
69	VOR	SVM_linear	0.854545	0.91899
70	VOR	SVM_linear	0.809091	0.857733
71	VOR	SVM_linear	0.836364	0.870583
72	VOR	SVM_linear	0.881818	0.910657
73	VOR	SVM_linear	0.863636	0.914663
74	VOR	SVM_linear	0.872727	0.946912
75	VOR	SVM_linear	0.872727	0.915
76	VOR	SVM_linear	0.863636	0.901875
77	VOR	SVM_linear	0.881818	0.874234
78	VOR	SVM_linear	0.872727	0.908259
79	VOR	SVM_linear	0.863636	0.929496
80	VOR	SVM_linear	0.872727	0.891443
81	VOR	SVM_linear	0.845455	0.875417
82	VOR	SVM_linear	0.845455	0.895136
83	VOR	SVM_linear	0.836364	0.914324
84	VOR	SVM_linear	0.836364	0.894849
85	VOR	SVM_linear	0.845455	0.889315
86	VOR	SVM_linear	0.818182	0.853659
87	VOR	SVM_linear	0.854545	0.871932
88	VOR	SVM_linear	0.8	0.894553
89	VOR	SVM_linear	0.854545	0.907922
90	VOR	SVM_linear	0.827273	0.893146
91	VOR	SVM_linear	0.863636	0.920272
92	VOR	SVM_linear	0.909091	0.946006
93	VOR	SVM_linear	0.9	0.944221
94	VOR	SVM_linear	0.854545	0.921291
95	VOR	SVM_linear	0.854545	0.869583
96	VOR	SVM_linear	0.854545	0.880611
97	VOR	SVM_linear	0.845455	0.865685
98	VOR	SVM_linear	0.8	0.85548
99	VOR	SVM_linear	0.845455	0.875458
100	VOR	SVM_linear	0.772727	0.84669
1	ITR	SVM_linear	0.936364	0.962441
2	ITR	SVM_linear	0.963636	0.991873
3	ITR	SVM_linear	0.918182	0.961538
4	ITR	SVM_linear	0.936364	0.971491
5	ITR	SVM_linear	0.890909	0.957958
6	ITR	SVM_linear	0.909091	0.956071
7	ITR	SVM_linear	0.872727	0.959465
8	ITR	SVM_linear	0.927273	0.934917
9	ITR	SVM_linear	0.945455	0.970937
10	ITR	SVM_linear	0.909091	0.970201
11	ITR	SVM_linear	0.890909	0.921902
12	ITR	SVM_linear	0.909091	0.946509
13	ITR	SVM_linear	0.872727	0.951257
14	ITR	SVM_linear	0.863636	0.919936
15	ITR	SVM_linear	0.9	0.954349
16	ITR	SVM_linear	0.909091	0.933913
17	ITR	SVM_linear	0.936364	0.972598
18	ITR	SVM_linear	0.954545	0.990546
19	ITR	SVM_linear	0.918182	0.96997
20	ITR	SVM_linear	0.918182	0.955108
21	ITR	SVM_linear	0.909091	0.950759
22	ITR	SVM_linear	0.918182	0.934095
23	ITR	SVM_linear	0.918182	0.976305
24	ITR	SVM_linear	0.9	0.948099
25	ITR	SVM_linear	0.963636	0.98461
26	ITR	SVM_linear	0.927273	0.964343
27	ITR	SVM_linear	0.918182	0.942017
28	ITR	SVM_linear	0.927273	0.960337
29	ITR	SVM_linear	0.945455	0.942034
30	ITR	SVM_linear	0.927273	0.971368
31	ITR	SVM_linear	0.927273	0.959643
32	ITR	SVM_linear	0.909091	0.950017
33	ITR	SVM_linear	0.9	0.948352
34	ITR	SVM_linear	0.909091	0.943443
35	ITR	SVM_linear	0.9	0.942837
36	ITR	SVM_linear	0.945455	0.971122
37	ITR	SVM_linear	0.909091	0.9689
38	ITR	SVM_linear	0.936364	0.986786
39	ITR	SVM_linear	0.918182	0.966216
40	ITR	SVM_linear	0.918182	0.977542
41	ITR	SVM_linear	0.909091	0.944745
42	ITR	SVM_linear	0.9	0.946272
43	ITR	SVM_linear	0.918182	0.951573
44	ITR	SVM_linear	0.918182	0.968414
45	ITR	SVM_linear	0.936364	0.977731
46	ITR	SVM_linear	0.918182	0.959703
47	ITR	SVM_linear	0.936364	0.986214
48	ITR	SVM_linear	0.890909	0.934874
49	ITR	SVM_linear	0.9	0.955017
50	ITR	SVM_linear	0.936364	0.989286
51	ITR	SVM_linear	0.927273	0.975256
52	ITR	SVM_linear	0.881818	0.945248
53	ITR	SVM_linear	0.881818	0.944079
54	ITR	SVM_linear	0.945455	0.977339
55	ITR	SVM_linear	0.9	0.948691
56	ITR	SVM_linear	0.927273	0.977786
57	ITR	SVM_linear	0.927273	0.972926
58	ITR	SVM_linear	0.9	0.950826
59	ITR	SVM_linear	0.836364	0.881579
60	ITR	SVM_linear	0.881818	0.938216
61	ITR	SVM_linear	0.890909	0.931507
62	ITR	SVM_linear	0.872727	0.938844
63	ITR	SVM_linear	0.909091	0.948214
64	ITR	SVM_linear	0.909091	0.936191
65	ITR	SVM_linear	0.890909	0.947917
66	ITR	SVM_linear	0.872727	0.929094
67	ITR	SVM_linear	0.872727	0.96381
68	ITR	SVM_linear	0.9	0.957714
69	ITR	SVM_linear	0.890909	0.947429
70	ITR	SVM_linear	0.890909	0.93019
71	ITR	SVM_linear	0.9	0.94672
72	ITR	SVM_linear	0.909091	0.932131
73	ITR	SVM_linear	0.918182	0.948718
74	ITR	SVM_linear	0.918182	0.970109
75	ITR	SVM_linear	0.927273	0.965984
76	ITR	SVM_linear	0.927273	0.969303
77	ITR	SVM_linear	0.9	0.958469
78	ITR	SVM_linear	0.918182	0.970721
79	ITR	SVM_linear	0.863636	0.939487
80	ITR	SVM_linear	0.927273	0.981607
81	ITR	SVM_linear	0.909091	0.913288
82	ITR	SVM_linear	0.890909	0.934051
83	ITR	SVM_linear	0.863636	0.953694
84	ITR	SVM_linear	0.927273	0.971271
85	ITR	SVM_linear	0.890909	0.960342
86	ITR	SVM_linear	0.954545	0.97442
87	ITR	SVM_linear	0.927273	0.968093
88	ITR	SVM_linear	0.927273	0.958643
89	ITR	SVM_linear	0.909091	0.976974
90	ITR	SVM_linear	0.854545	0.920756
91	ITR	SVM_linear	0.909091	0.956096
92	ITR	SVM_linear	0.945455	0.986486
93	ITR	SVM_linear	0.881818	0.958284
94	ITR	SVM_linear	0.881818	0.953078
95	ITR	SVM_linear	0.936364	0.969298
96	ITR	SVM_linear	0.909091	0.957143
97	ITR	SVM_linear	0.881818	0.94993
98	ITR	SVM_linear	0.9	0.958996
99	ITR	SVM_linear	0.9	0.943694
100	ITR	SVM_linear	0.872727	0.93162
1	POS	DT	0.766355	0.724819
2	POS	DT	0.700935	0.633565
3	POS	DT	0.71028	0.709325
4	POS	DT	0.775701	0.6638
5	POS	DT	0.82243	0.763294
6	POS	DT	0.794393	0.762893
7	POS	DT	0.719626	0.700417
8	POS	DT	0.82243	0.747917
9	POS	DT	0.841121	0.806716
10	POS	DT	0.785047	0.757003
11	POS	DT	0.738318	0.704942
12	POS	DT	0.747664	0.698842
13	POS	DT	0.850467	0.824943
14	POS	DT	0.794393	0.752083
15	POS	DT	0.82243	0.841667
16	POS	DT	0.859813	0.797246
17	POS	DT	0.757009	0.72278
18	POS	DT	0.794393	0.781151
19	POS	DT	0.719626	0.641026
20	POS	DT	0.738318	0.706746
21	POS	DT	0.757009	0.752347
22	POS	DT	0.738318	0.674242
23	POS	DT	0.738318	0.706637
24	POS	DT	0.82243	0.781532
25	POS	DT	0.831776	0.797101
26	POS	DT	0.766355	0.701587
27	POS	DT	0.841121	0.799008
28	POS	DT	0.785047	0.692361
29	POS	DT	0.869159	0.832468
30	POS	DT	0.803738	0.748727
31	POS	DT	0.813084	0.796557
32	POS	DT	0.766355	0.77057
33	POS	DT	0.803738	0.8125
34	POS	DT	0.766355	0.721949
35	POS	DT	0.775701	0.71562
36	POS	DT	0.803738	0.788542
37	POS	DT	0.841121	0.750518
38	POS	DT	0.775701	0.777085
39	POS	DT	0.803738	0.710351
40	POS	DT	0.766355	0.750201
41	POS	DT	0.738318	0.69508
42	POS	DT	0.82243	0.78481
43	POS	DT	0.794393	0.756757
44	POS	DT	0.785047	0.722078
45	POS	DT	0.813084	0.782819
46	POS	DT	0.775701	0.75125
47	POS	DT	0.794393	0.759009
48	POS	DT	0.813084	0.760172
49	POS	DT	0.766355	0.727887
50	POS	DT	0.82243	0.768332
51	POS	DT	0.813084	0.790299
52	POS	DT	0.813084	0.744561
53	POS	DT	0.831776	0.777387
54	POS	DT	0.785047	0.748665
55	POS	DT	0.82243	0.752329
56	POS	DT	0.803738	0.762687
57	POS	DT	0.747664	0.703067
58	POS	DT	0.785047	0.740503
59	POS	DT	0.747664	0.709325
60	POS	DT	0.831776	0.81122
61	POS	DT	0.700935	0.666231
62	POS	DT	0.878505	0.803333
63	POS	DT	0.813084	0.789081
64	POS	DT	0.82243	0.779654
65	POS	DT	0.850467	0.855438
66	POS	DT	0.803738	0.810421
67	POS	DT	0.794393	0.770437
68	POS	DT	0.859813	0.845238
69	POS	DT	0.859813	0.811709
70	POS	DT	0.82243	0.775397
71	POS	DT	0.831776	0.775833
72	POS	DT	0.794393	0.780741
73	POS	DT	0.775701	0.737872
74	POS	DT	0.738318	0.686042
75	POS	DT	0.813084	0.797253
76	POS	DT	0.728972	0.70125
77	POS	DT	0.813084	0.792657
78	POS	DT	0.738318	0.703333
79	POS	DT	0.719626	0.684468
80	POS	DT	0.813084	0.806058
81	POS	DT	0.747664	0.693271
82	POS	DT	0.803738	0.784028
83	POS	DT	0.859813	0.800369
84	POS	DT	0.775701	0.693548
85	POS	DT	0.785047	0.770557
86	POS	DT	0.831776	0.816076
87	POS	DT	0.803738	0.768568
88	POS	DT	0.841121	0.817696
89	POS	DT	0.719626	0.64726
90	POS	DT	0.747664	0.725417
91	POS	DT	0.71028	0.61354
92	POS	DT	0.738318	0.696414
93	POS	DT	0.747664	0.739087
94	POS	DT	0.728972	0.709701
95	POS	DT	0.803738	0.738372
96	POS	DT	0.831776	0.815201
97	POS	DT	0.766355	0.725108
98	POS	DT	0.794393	0.74881
99	POS	DT	0.831776	0.824675
100	POS	DT	0.813084	0.739768
1	VOR	DT	0.872727	0.859756
2	VOR	DT	0.827273	0.754797
3	VOR	DT	0.809091	0.747253
4	VOR	DT	0.790909	0.729532
5	VOR	DT	0.836364	0.824913
6	VOR	DT	0.727273	0.710184
7	VOR	DT	0.854545	0.862805
8	VOR	DT	0.845455	0.833647
9	VOR	DT	0.809091	0.790495
10	VOR	DT	0.854545	0.797361
11	VOR	DT	0.863636	0.829318
12	VOR	DT	0.763636	0.722944
13	VOR	DT	0.727273	0.680728
14	VOR	DT	0.818182	0.758493
15	VOR	DT	0.781818	0.753391
16	VOR	DT	0.772727	0.710737
17	VOR	DT	0.754545	0.719682
18	VOR	DT	0.772727	0.726667
19	VOR	DT	0.8	0.787456
20	VOR	DT	0.754545	0.694444
21	VOR	DT	0.845455	0.773308
22	VOR	DT	0.827273	0.806572
23	VOR	DT	0.763636	0.668452
24	VOR	DT	0.8	0.707532
25	VOR	DT	0.863636	0.786035
26	VOR	DT	0.8	0.726017
27	VOR	DT	0.836364	0.776557
28	VOR	DT	0.8	0.7575
29	VOR	DT	0.863636	0.794824
30	VOR	DT	0.854545	0.805714
31	VOR	DT	0.827273	0.722222
32	VOR	DT	0.772727	0.729965
33	VOR	DT	0.845455	0.815304
34	VOR	DT	0.890909	0.839731
35	VOR	DT	0.781818	0.735577
36	VOR	DT	0.818182	0.761905
37	VOR	DT	0.836364	0.819079
38	VOR	DT	0.818182	0.699528
39	VOR	DT	0.736364	0.698595
40	VOR	DT	0.8	0.746298
41	VOR	DT	0.8	0.724739
42	VOR	DT	0.781818	0.706476
43	VOR	DT	0.827273	0.826948
44	VOR	DT	0.836364	0.788125
45	VOR	DT	0.827273	0.789583
46	VOR	DT	0.8	0.763729
47	VOR	DT	0.790909	0.743418
48	VOR	DT	0.836364	0.820913
49	VOR	DT	0.836364	0.848235
50	VOR	DT	0.790909	0.720833
51	VOR	DT	0.827273	0.774286
52	VOR	DT	0.818182	0.732262
53	VOR	DT	0.809091	0.774695
54	VOR	DT	0.827273	0.81911
55	VOR	DT	0.781818	0.712544
56	VOR	DT	0.754545	0.718233
57	VOR	DT	0.845455	0.812083
58	VOR	DT	0.809091	0.785256
59	VOR	DT	0.8	0.772898
60	VOR	DT	0.790909	0.74216
61	VOR	DT	0.818182	0.795833
62	VOR	DT	0.736364	0.670478
63	VOR	DT	0.745455	0.672201
64	VOR	DT	0.8	0.794643
65	VOR	DT	0.818182	0.716823
66	VOR	DT	0.736364	0.703526
67	VOR	DT	0.854545	0.819597
68	VOR	DT	0.745455	0.663862
69	VOR	DT	0.836364	0.790505
70	VOR	DT	0.818182	0.760453
71	VOR	DT	0.8	0.782369
72	VOR	DT	0.8	0.787281
73	VOR	DT	0.845455	0.76938
74	VOR	DT	0.845455	0.798998
75	VOR	DT	0.763636	0.719551
76	VOR	DT	0.809091	0.788893
77	VOR	DT	0.809091	0.740941
78	VOR	DT	0.836364	0.802981
79	VOR	DT	0.781818	0.769702
80	VOR	DT	0.809091	0.705176
81	VOR	DT	0.863636	0.840473
82	VOR	DT	0.763636	0.680638
83	VOR	DT	0.818182	0.69719
84	VOR	DT	0.772727	0.744256
85	VOR	DT	0.745455	0.662338
86	VOR	DT	0.790909	0.750295
87	VOR	DT	0.836364	0.774038
88	VOR	DT	0.872727	0.824167
89	VOR	DT	0.790909	0.725346
90	VOR	DT	0.763636	0.698916
91	VOR	DT	0.790909	0.690476
92	VOR	DT	0.754545	0.71978
93	VOR	DT	0.781818	0.720702
94	VOR	DT	0.845455	0.782035
95	VOR	DT	0.845455	0.816638
96	VOR	DT	0.781818	0.733333
97	VOR	DT	0.781818	0.732456
98	VOR	DT	0.809091	0.75974
99	VOR	DT	0.790909	0.749115
100	VOR	DT	0.781818	0.708709
1	ITR	DT	0.827273	0.790248
2	ITR	DT	0.8	0.805357
3	ITR	DT	0.754545	0.723039
4	ITR	DT	0.781818	0.785714
5	ITR	DT	0.818182	0.836687
6	ITR	DT	0.9	0.893458
7	ITR	DT	0.754545	0.753054
8	ITR	DT	0.818182	0.789816
9	ITR	DT	0.827273	0.812381
10	ITR	DT	0.827273	0.826154
11	ITR	DT	0.827273	0.825435
12	ITR	DT	0.745455	0.718567
13	ITR	DT	0.8	0.758772
14	ITR	DT	0.818182	0.796372
15	ITR	DT	0.772727	0.739437
16	ITR	DT	0.827273	0.79644
17	ITR	DT	0.790909	0.769351
18	ITR	DT	0.818182	0.772481
19	ITR	DT	0.863636	0.846154
20	ITR	DT	0.781818	0.745351
21	ITR	DT	0.8	0.776009
22	ITR	DT	0.736364	0.723186
23	ITR	DT	0.818182	0.814565
24	ITR	DT	0.754545	0.752193
25	ITR	DT	0.827273	0.828431
26	ITR	DT	0.790909	0.76019
27	ITR	DT	0.8	0.761905
28	ITR	DT	0.8	0.739375
29	ITR	DT	0.854545	0.828638
30	ITR	DT	0.827273	0.793494
31	ITR	DT	0.827273	0.811339
32	ITR	DT	0.763636	0.74613
33	ITR	DT	0.736364	0.723485
34	ITR	DT	0.772727	0.739401
35	ITR	DT	0.745455	0.733333
36	ITR	DT	0.736364	0.696713
37	ITR	DT	0.772727	0.752386
38	ITR	DT	0.890909	0.889138
39	ITR	DT	0.854545	0.824444
40	ITR	DT	0.827273	0.832697
41	ITR	DT	0.827273	0.83841
42	ITR	DT	0.863636	0.816864
43	ITR	DT	0.809091	0.781786
44	ITR	DT	0.827273	0.804442
45	ITR	DT	0.745455	0.74
46	ITR	DT	0.772727	0.795446
47	ITR	DT	0.8	0.769953
48	ITR	DT	0.863636	0.84777
49	ITR	DT	0.818182	0.800079
50	ITR	DT	0.781818	0.744998
51	ITR	DT	0.8	0.769143
52	ITR	DT	0.854545	0.833521
53	ITR	DT	0.745455	0.709335
54	ITR	DT	0.754545	0.708036
55	ITR	DT	0.718182	0.690651
56	ITR	DT	0.836364	0.805322
57	ITR	DT	0.781818	0.793714
58	ITR	DT	0.863636	0.845019
59	ITR	DT	0.772727	0.767615
60	ITR	DT	0.745455	0.727112
61	ITR	DT	0.881818	0.837689
62	ITR	DT	0.809091	0.779464
63	ITR	DT	0.827273	0.794643
64	ITR	DT	0.736364	0.707785
65	ITR	DT	0.727273	0.721284
66	ITR	DT	0.781818	0.725875
67	ITR	DT	0.827273	0.834535
68	ITR	DT	0.781818	0.748524
69	ITR	DT	0.836364	0.814246
70	ITR	DT	0.872727	0.873239
71	ITR	DT	0.836364	0.833333
72	ITR	DT	0.845455	0.806095
73	ITR	DT	0.845455	0.845766
74	ITR	DT	0.809091	0.790264
75	ITR	DT	0.781818	0.716216
76	ITR	DT	0.809091	0.774655
77	ITR	DT	0.790909	0.766161
78	ITR	DT	0.781818	0.753571
79	ITR	DT	0.754545	0.698476
80	ITR	DT	0.8	0.760724
81	ITR	DT	0.809091	0.782594
82	ITR	DT	0.781818	0.745882
83	ITR	DT	0.8	0.799375
84	ITR	DT	0.8	0.798844
85	ITR	DT	0.772727	0.769166
86	ITR	DT	0.736364	0.726436
87	ITR	DT	0.781818	0.752516
88	ITR	DT	0.718182	0.682906
89	ITR	DT	0.818182	0.752613
90	ITR	DT	0.754545	0.740014
91	ITR	DT	0.845455	0.830248
92	ITR	DT	0.790909	0.732668
93	ITR	DT	0.809091	0.805887
94	ITR	DT	0.818182	0.754476
95	ITR	DT	0.718182	0.701131
96	ITR	DT	0.781818	0.728979
97	ITR	DT	0.745455	0.709402
98	ITR	DT	0.818182	0.743994
99	ITR	DT	0.736364	0.723911
100	ITR	DT	0.818182	0.785121
1	POS	AdaBoost	0.878505	0.898551
2	POS	AdaBoost	0.906542	0.907792
3	POS	AdaBoost	0.869159	0.856322
4	POS	AdaBoost	0.869159	0.897403
5	POS	AdaBoost	0.841121	0.896825
6	POS	AdaBoost	0.897196	0.9
7	POS	AdaBoost	0.850467	0.881385
8	POS	AdaBoost	0.869159	0.884521
9	POS	AdaBoost	0.850467	0.878373
10	POS	AdaBoost	0.925234	0.973593
11	POS	AdaBoost	0.841121	0.831786
12	POS	AdaBoost	0.850467	0.845712
13	POS	AdaBoost	0.82243	0.808924
14	POS	AdaBoost	0.841121	0.87381
15	POS	AdaBoost	0.850467	0.849517
16	POS	AdaBoost	0.859813	0.819779
17	POS	AdaBoost	0.785047	0.815625
18	POS	AdaBoost	0.82243	0.879487
19	POS	AdaBoost	0.88785	0.85972
20	POS	AdaBoost	0.831776	0.882756
21	POS	AdaBoost	0.850467	0.905019
22	POS	AdaBoost	0.859813	0.882532
23	POS	AdaBoost	0.82243	0.848364
24	POS	AdaBoost	0.859813	0.908658
25	POS	AdaBoost	0.897196	0.901544
26	POS	AdaBoost	0.878505	0.870027
27	POS	AdaBoost	0.775701	0.774603
28	POS	AdaBoost	0.878505	0.868654
29	POS	AdaBoost	0.82243	0.838889
30	POS	AdaBoost	0.869159	0.850427
31	POS	AdaBoost	0.813084	0.835995
32	POS	AdaBoost	0.859813	0.889844
33	POS	AdaBoost	0.88785	0.866667
34	POS	AdaBoost	0.88785	0.888031
35	POS	AdaBoost	0.831776	0.835544
36	POS	AdaBoost	0.841121	0.872015
37	POS	AdaBoost	0.82243	0.836019
38	POS	AdaBoost	0.88785	0.906124
39	POS	AdaBoost	0.878505	0.928241
40	POS	AdaBoost	0.831776	0.897892
41	POS	AdaBoost	0.82243	0.837428
42	POS	AdaBoost	0.82243	0.857278
43	POS	AdaBoost	0.859813	0.908108
44	POS	AdaBoost	0.850467	0.909233
45	POS	AdaBoost	0.803738	0.828662
46	POS	AdaBoost	0.859813	0.908085
47	POS	AdaBoost	0.813084	0.854106
48	POS	AdaBoost	0.859813	0.890278
49	POS	AdaBoost	0.850467	0.863542
50	POS	AdaBoost	0.841121	0.800619
51	POS	AdaBoost	0.831776	0.888253
52	POS	AdaBoost	0.831776	0.867083
53	POS	AdaBoost	0.841121	0.855263
54	POS	AdaBoost	0.869159	0.86523
55	POS	AdaBoost	0.859813	0.899123
56	POS	AdaBoost	0.831776	0.846092
57	POS	AdaBoost	0.878505	0.90672
58	POS	AdaBoost	0.813084	0.862302
59	POS	AdaBoost	0.850467	0.870986
60	POS	AdaBoost	0.859813	0.853344
61	POS	AdaBoost	0.841121	0.837861
62	POS	AdaBoost	0.803738	0.845657
63	POS	AdaBoost	0.82243	0.871825
64	POS	AdaBoost	0.831776	0.876812
65	POS	AdaBoost	0.869159	0.870469
66	POS	AdaBoost	0.869159	0.8794
67	POS	AdaBoost	0.803738	0.870458
68	POS	AdaBoost	0.869159	0.908488
69	POS	AdaBoost	0.831776	0.824734
70	POS	AdaBoost	0.82243	0.835931
71	POS	AdaBoost	0.803738	0.827866
72	POS	AdaBoost	0.841121	0.853353
73	POS	AdaBoost	0.82243	0.839243
74	POS	AdaBoost	0.906542	0.932035
75	POS	AdaBoost	0.878505	0.88961
76	POS	AdaBoost	0.906542	0.949915
77	POS	AdaBoost	0.915888	0.908225
78	POS	AdaBoost	0.859813	0.845204
79	POS	AdaBoost	0.841121	0.906103
80	POS	AdaBoost	0.813084	0.829344
81	POS	AdaBoost	0.88785	0.90672
82	POS	AdaBoost	0.831776	0.837861
83	POS	AdaBoost	0.869159	0.913837
84	POS	AdaBoost	0.859813	0.846596
85	POS	AdaBoost	0.813084	0.825045
86	POS	AdaBoost	0.878505	0.861951
87	POS	AdaBoost	0.88785	0.838095
88	POS	AdaBoost	0.813084	0.828662
89	POS	AdaBoost	0.813084	0.849458
90	POS	AdaBoost	0.831776	0.84635
91	POS	AdaBoost	0.897196	0.951249
92	POS	AdaBoost	0.82243	0.842617
93	POS	AdaBoost	0.794393	0.798456
94	POS	AdaBoost	0.766355	0.852753
95	POS	AdaBoost	0.803738	0.866234
96	POS	AdaBoost	0.869159	0.879654
97	POS	AdaBoost	0.897196	0.918919
98	POS	AdaBoost	0.82243	0.871088
99	POS	AdaBoost	0.859813	0.895004
100	POS	AdaBoost	0.859813	0.897663
1	ITR	AdaBoost	0.918182	0.94428
2	ITR	AdaBoost	0.881818	0.903936
3	ITR	AdaBoost	0.827273	0.872245
4	ITR	AdaBoost	0.854545	0.933371
5	ITR	AdaBoost	0.9	0.910923
6	ITR	AdaBoost	0.854545	0.908697
7	ITR	AdaBoost	0.845455	0.897661
8	ITR	AdaBoost	0.836364	0.915031
9	ITR	AdaBoost	0.818182	0.936259
10	ITR	AdaBoost	0.872727	0.899611
11	ITR	AdaBoost	0.863636	0.922564
12	ITR	AdaBoost	0.818182	0.855544
13	ITR	AdaBoost	0.8	0.831784
14	ITR	AdaBoost	0.854545	0.910088
15	ITR	AdaBoost	0.854545	0.905961
16	ITR	AdaBoost	0.881818	0.897143
17	ITR	AdaBoost	0.863636	0.846476
18	ITR	AdaBoost	0.863636	0.898086
19	ITR	AdaBoost	0.863636	0.836338
20	ITR	AdaBoost	0.863636	0.869447
21	ITR	AdaBoost	0.9	0.95228
22	ITR	AdaBoost	0.8	0.905714
23	ITR	AdaBoost	0.836364	0.874121
24	ITR	AdaBoost	0.918182	0.94338
25	ITR	AdaBoost	0.890909	0.933214
26	ITR	AdaBoost	0.936364	0.968266
27	ITR	AdaBoost	0.890909	0.952786
28	ITR	AdaBoost	0.827273	0.884487
29	ITR	AdaBoost	0.881818	0.939282
30	ITR	AdaBoost	0.854545	0.909862
31	ITR	AdaBoost	0.827273	0.866947
32	ITR	AdaBoost	0.890909	0.882212
33	ITR	AdaBoost	0.854545	0.877453
34	ITR	AdaBoost	0.927273	0.913743
35	ITR	AdaBoost	0.881818	0.896199
36	ITR	AdaBoost	0.836364	0.870531
37	ITR	AdaBoost	0.854545	0.922857
38	ITR	AdaBoost	0.872727	0.909293
39	ITR	AdaBoost	0.890909	0.944657
40	ITR	AdaBoost	0.818182	0.843202
41	ITR	AdaBoost	0.863636	0.894309
42	ITR	AdaBoost	0.836364	0.904547
43	ITR	AdaBoost	0.863636	0.881887
44	ITR	AdaBoost	0.854545	0.882723
45	ITR	AdaBoost	0.818182	0.897973
46	ITR	AdaBoost	0.863636	0.870711
47	ITR	AdaBoost	0.854545	0.926407
48	ITR	AdaBoost	0.872727	0.873565
49	ITR	AdaBoost	0.854545	0.92799
50	ITR	AdaBoost	0.9	0.867178
51	ITR	AdaBoost	0.881818	0.901316
52	ITR	AdaBoost	0.854545	0.930556
53	ITR	AdaBoost	0.836364	0.917355
54	ITR	AdaBoost	0.918182	0.914106
55	ITR	AdaBoost	0.863636	0.902778
56	ITR	AdaBoost	0.9	0.980714
57	ITR	AdaBoost	0.827273	0.822143
58	ITR	AdaBoost	0.872727	0.922943
59	ITR	AdaBoost	0.890909	0.948571
60	ITR	AdaBoost	0.863636	0.909288
61	ITR	AdaBoost	0.818182	0.923291
62	ITR	AdaBoost	0.872727	0.943896
63	ITR	AdaBoost	0.863636	0.86875
64	ITR	AdaBoost	0.854545	0.91557
65	ITR	AdaBoost	0.790909	0.806046
66	ITR	AdaBoost	0.845455	0.847237
67	ITR	AdaBoost	0.818182	0.91375
68	ITR	AdaBoost	0.845455	0.933192
69	ITR	AdaBoost	0.836364	0.865294
70	ITR	AdaBoost	0.863636	0.887427
71	ITR	AdaBoost	0.827273	0.917042
72	ITR	AdaBoost	0.818182	0.90591
73	ITR	AdaBoost	0.863636	0.928675
74	ITR	AdaBoost	0.9	0.956071
75	ITR	AdaBoost	0.818182	0.838812
76	ITR	AdaBoost	0.9	0.969286
77	ITR	AdaBoost	0.854545	0.877613
78	ITR	AdaBoost	0.890909	0.935248
79	ITR	AdaBoost	0.9	0.928363
80	ITR	AdaBoost	0.854545	0.895238
81	ITR	AdaBoost	0.890909	0.937434
82	ITR	AdaBoost	0.827273	0.927251
83	ITR	AdaBoost	0.854545	0.906798
84	ITR	AdaBoost	0.836364	0.908365
85	ITR	AdaBoost	0.845455	0.899306
86	ITR	AdaBoost	0.854545	0.893682
87	ITR	AdaBoost	0.872727	0.915854
88	ITR	AdaBoost	0.836364	0.866019
89	ITR	AdaBoost	0.881818	0.911345
90	ITR	AdaBoost	0.872727	0.891517
91	ITR	AdaBoost	0.863636	0.907034
92	ITR	AdaBoost	0.827273	0.878205
93	ITR	AdaBoost	0.809091	0.865357
94	ITR	AdaBoost	0.890909	0.905781
95	ITR	AdaBoost	0.827273	0.863003
96	ITR	AdaBoost	0.890909	0.96265
97	ITR	AdaBoost	0.909091	0.910101
98	ITR	AdaBoost	0.854545	0.881149
99	ITR	AdaBoost	0.9	0.853641
100	ITR	AdaBoost	0.863636	0.899286
1	VOR	AdaBoost	0.809091	0.746824
2	VOR	AdaBoost	0.818182	0.753086
3	VOR	AdaBoost	0.818182	0.78125
4	VOR	AdaBoost	0.818182	0.870495
5	VOR	AdaBoost	0.845455	0.894651
6	VOR	AdaBoost	0.881818	0.868518
7	VOR	AdaBoost	0.863636	0.889373
8	VOR	AdaBoost	0.9	0.909455
9	VOR	AdaBoost	0.854545	0.849936
10	VOR	AdaBoost	0.836364	0.895487
11	VOR	AdaBoost	0.845455	0.840139
12	VOR	AdaBoost	0.881818	0.922476
13	VOR	AdaBoost	0.845455	0.844266
14	VOR	AdaBoost	0.845455	0.8361
15	VOR	AdaBoost	0.845455	0.854782
16	VOR	AdaBoost	0.872727	0.872093
17	VOR	AdaBoost	0.881818	0.937321
18	VOR	AdaBoost	0.863636	0.885879
19	VOR	AdaBoost	0.827273	0.82856
20	VOR	AdaBoost	0.863636	0.917412
21	VOR	AdaBoost	0.854545	0.853365
22	VOR	AdaBoost	0.863636	0.884206
23	VOR	AdaBoost	0.836364	0.859504
24	VOR	AdaBoost	0.854545	0.907123
25	VOR	AdaBoost	0.845455	0.880381
26	VOR	AdaBoost	0.827273	0.844664
27	VOR	AdaBoost	0.809091	0.805341
28	VOR	AdaBoost	0.818182	0.854619
29	VOR	AdaBoost	0.881818	0.922917
30	VOR	AdaBoost	0.854545	0.933714
31	VOR	AdaBoost	0.827273	0.827327
32	VOR	AdaBoost	0.836364	0.879902
33	VOR	AdaBoost	0.854545	0.84346
34	VOR	AdaBoost	0.881818	0.827526
35	VOR	AdaBoost	0.845455	0.861168
36	VOR	AdaBoost	0.854545	0.90116
37	VOR	AdaBoost	0.9	0.91027
38	VOR	AdaBoost	0.909091	0.964235
39	VOR	AdaBoost	0.845455	0.904172
40	VOR	AdaBoost	0.827273	0.868381
41	VOR	AdaBoost	0.872727	0.866131
42	VOR	AdaBoost	0.845455	0.865156
43	VOR	AdaBoost	0.818182	0.848505
44	VOR	AdaBoost	0.818182	0.875801
45	VOR	AdaBoost	0.881818	0.860706
46	VOR	AdaBoost	0.754545	0.838399
47	VOR	AdaBoost	0.890909	0.91875
48	VOR	AdaBoost	0.827273	0.856109
49	VOR	AdaBoost	0.809091	0.765283
50	VOR	AdaBoost	0.827273	0.860627
51	VOR	AdaBoost	0.863636	0.947026
52	VOR	AdaBoost	0.881818	0.87694
53	VOR	AdaBoost	0.890909	0.883314
54	VOR	AdaBoost	0.918182	0.94487
55	VOR	AdaBoost	0.854545	0.828501
56	VOR	AdaBoost	0.845455	0.827059
57	VOR	AdaBoost	0.872727	0.877604
58	VOR	AdaBoost	0.827273	0.901132
59	VOR	AdaBoost	0.9	0.948381
60	VOR	AdaBoost	0.836364	0.861667
61	VOR	AdaBoost	0.836364	0.791291
62	VOR	AdaBoost	0.881818	0.835417
63	VOR	AdaBoost	0.863636	0.890417
64	VOR	AdaBoost	0.872727	0.906667
65	VOR	AdaBoost	0.881818	0.940996
66	VOR	AdaBoost	0.8	0.802083
67	VOR	AdaBoost	0.863636	0.779399
68	VOR	AdaBoost	0.845455	0.870789
69	VOR	AdaBoost	0.836364	0.896478
70	VOR	AdaBoost	0.863636	0.857697
71	VOR	AdaBoost	0.909091	0.909759
72	VOR	AdaBoost	0.845455	0.828952
73	VOR	AdaBoost	0.881818	0.917001
74	VOR	AdaBoost	0.845455	0.847624
75	VOR	AdaBoost	0.854545	0.919289
76	VOR	AdaBoost	0.818182	0.865714
77	VOR	AdaBoost	0.845455	0.79875
78	VOR	AdaBoost	0.845455	0.880357
79	VOR	AdaBoost	0.854545	0.875387
80	VOR	AdaBoost	0.781818	0.816907
81	VOR	AdaBoost	0.845455	0.869333
82	VOR	AdaBoost	0.863636	0.843767
83	VOR	AdaBoost	0.836364	0.816154
84	VOR	AdaBoost	0.9	0.855962
85	VOR	AdaBoost	0.881818	0.902258
86	VOR	AdaBoost	0.836364	0.834736
87	VOR	AdaBoost	0.845455	0.831584
88	VOR	AdaBoost	0.890909	0.943314
89	VOR	AdaBoost	0.827273	0.833546
90	VOR	AdaBoost	0.836364	0.856676
91	VOR	AdaBoost	0.836364	0.827917
92	VOR	AdaBoost	0.845455	0.880359
93	VOR	AdaBoost	0.872727	0.862423
94	VOR	AdaBoost	0.845455	0.86375
95	VOR	AdaBoost	0.827273	0.869582
96	VOR	AdaBoost	0.854545	0.81666
97	VOR	AdaBoost	0.818182	0.868937
98	VOR	AdaBoost	0.854545	0.92625
99	VOR	AdaBoost	0.863636	0.829289
100	VOR	AdaBoost	0.818182	0.860577
1	POS	XGBoost	0.869159	0.925729
2	POS	XGBoost	0.841121	0.860874
3	POS	XGBoost	0.878505	0.908225
4	POS	XGBoost	0.869159	0.893015
5	POS	XGBoost	0.906542	0.935417
6	POS	XGBoost	0.831776	0.893436
7	POS	XGBoost	0.906542	0.939434
8	POS	XGBoost	0.897196	0.940577
9	POS	XGBoost	0.859813	0.919255
10	POS	XGBoost	0.850467	0.8825
11	POS	XGBoost	0.785047	0.857143
12	POS	XGBoost	0.906542	0.926389
13	POS	XGBoost	0.841121	0.885749
14	POS	XGBoost	0.82243	0.868254
15	POS	XGBoost	0.88785	0.887879
16	POS	XGBoost	0.88785	0.957555
17	POS	XGBoost	0.841121	0.877939
18	POS	XGBoost	0.841121	0.897619
19	POS	XGBoost	0.82243	0.868452
20	POS	XGBoost	0.88785	0.937161
21	POS	XGBoost	0.897196	0.958002
22	POS	XGBoost	0.88785	0.933333
23	POS	XGBoost	0.906542	0.903902
24	POS	XGBoost	0.878505	0.921463
25	POS	XGBoost	0.906542	0.905405
26	POS	XGBoost	0.878505	0.932083
27	POS	XGBoost	0.785047	0.880159
28	POS	XGBoost	0.925234	0.929679
29	POS	XGBoost	0.897196	0.948718
30	POS	XGBoost	0.841121	0.970251
31	POS	XGBoost	0.915888	0.962649
32	POS	XGBoost	0.869159	0.93
33	POS	XGBoost	0.850467	0.890417
34	POS	XGBoost	0.831776	0.890845
35	POS	XGBoost	0.850467	0.871795
36	POS	XGBoost	0.859813	0.874583
37	POS	XGBoost	0.813084	0.868037
38	POS	XGBoost	0.878505	0.893309
39	POS	XGBoost	0.897196	0.938771
40	POS	XGBoost	0.859813	0.913779
41	POS	XGBoost	0.831776	0.927844
42	POS	XGBoost	0.841121	0.872998
43	POS	XGBoost	0.859813	0.915584
44	POS	XGBoost	0.915888	0.9625
45	POS	XGBoost	0.841121	0.880741
46	POS	XGBoost	0.859813	0.891247
47	POS	XGBoost	0.878505	0.909701
48	POS	XGBoost	0.915888	0.94625
49	POS	XGBoost	0.859813	0.921376
50	POS	XGBoost	0.850467	0.930385
51	POS	XGBoost	0.859813	0.912367
52	POS	XGBoost	0.878505	0.887097
53	POS	XGBoost	0.82243	0.912687
54	POS	XGBoost	0.841121	0.925641
55	POS	XGBoost	0.803738	0.8675
56	POS	XGBoost	0.915888	0.92439
57	POS	XGBoost	0.869159	0.910959
58	POS	XGBoost	0.82243	0.866197
59	POS	XGBoost	0.831776	0.887324
60	POS	XGBoost	0.841121	0.923321
61	POS	XGBoost	0.869159	0.934389
62	POS	XGBoost	0.906542	0.952124
63	POS	XGBoost	0.850467	0.927273
64	POS	XGBoost	0.878505	0.895833
65	POS	XGBoost	0.859813	0.917204
66	POS	XGBoost	0.841121	0.922193
67	POS	XGBoost	0.850467	0.89219
68	POS	XGBoost	0.831776	0.897625
69	POS	XGBoost	0.897196	0.922643
70	POS	XGBoost	0.850467	0.878009
71	POS	XGBoost	0.841121	0.911581
72	POS	XGBoost	0.897196	0.916667
73	POS	XGBoost	0.841121	0.882994
74	POS	XGBoost	0.850467	0.891217
75	POS	XGBoost	0.869159	0.884921
76	POS	XGBoost	0.906542	0.923077
77	POS	XGBoost	0.831776	0.896474
78	POS	XGBoost	0.878505	0.929375
79	POS	XGBoost	0.850467	0.873435
80	POS	XGBoost	0.869159	0.93407
81	POS	XGBoost	0.897196	0.948463
82	POS	XGBoost	0.859813	0.904512
83	POS	XGBoost	0.88785	0.950833
84	POS	XGBoost	0.841121	0.927413
85	POS	XGBoost	0.850467	0.934571
86	POS	XGBoost	0.878505	0.925274
87	POS	XGBoost	0.831776	0.902708
88	POS	XGBoost	0.850467	0.925483
89	POS	XGBoost	0.831776	0.918333
90	POS	XGBoost	0.831776	0.911508
91	POS	XGBoost	0.878505	0.905321
92	POS	XGBoost	0.88785	0.918056
93	POS	XGBoost	0.878505	0.921753
94	POS	XGBoost	0.841121	0.941378
95	POS	XGBoost	0.897196	0.921636
96	POS	XGBoost	0.869159	0.894841
97	POS	XGBoost	0.88785	0.940371
98	POS	XGBoost	0.88785	0.945854
99	POS	XGBoost	0.88785	0.920849
100	POS	XGBoost	0.850467	0.916857
1	VOR	XGBoost	0.827273	0.911875
2	VOR	XGBoost	0.8	0.890425
3	VOR	XGBoost	0.827273	0.823588
4	VOR	XGBoost	0.854545	0.897894
5	VOR	XGBoost	0.927273	0.947294
6	VOR	XGBoost	0.863636	0.91163
7	VOR	XGBoost	0.9	0.935417
8	VOR	XGBoost	0.845455	0.915
9	VOR	XGBoost	0.890909	0.931765
10	VOR	XGBoost	0.881818	0.950784
11	VOR	XGBoost	0.818182	0.887917
12	VOR	XGBoost	0.863636	0.929535
13	VOR	XGBoost	0.827273	0.907195
14	VOR	XGBoost	0.827273	0.886997
15	VOR	XGBoost	0.836364	0.865385
16	VOR	XGBoost	0.9	0.951807
17	VOR	XGBoost	0.863636	0.931765
18	VOR	XGBoost	0.836364	0.898757
19	VOR	XGBoost	0.9	0.933066
20	VOR	XGBoost	0.845455	0.907853
21	VOR	XGBoost	0.9	0.952471
22	VOR	XGBoost	0.836364	0.861176
23	VOR	XGBoost	0.863636	0.935897
24	VOR	XGBoost	0.890909	0.927928
25	VOR	XGBoost	0.863636	0.939975
26	VOR	XGBoost	0.836364	0.891786
27	VOR	XGBoost	0.845455	0.932626
28	VOR	XGBoost	0.863636	0.950851
29	VOR	XGBoost	0.872727	0.957933
30	VOR	XGBoost	0.9	0.914543
31	VOR	XGBoost	0.890909	0.952091
32	VOR	XGBoost	0.890909	0.925824
33	VOR	XGBoost	0.836364	0.87633
34	VOR	XGBoost	0.827273	0.945383
35	VOR	XGBoost	0.854545	0.922251
36	VOR	XGBoost	0.890909	0.947462
37	VOR	XGBoost	0.909091	0.935078
38	VOR	XGBoost	0.863636	0.90747
39	VOR	XGBoost	0.818182	0.874234
40	VOR	XGBoost	0.781818	0.821954
41	VOR	XGBoost	0.9	0.972058
42	VOR	XGBoost	0.872727	0.926394
43	VOR	XGBoost	0.890909	0.933894
44	VOR	XGBoost	0.836364	0.915417
45	VOR	XGBoost	0.836364	0.891443
46	VOR	XGBoost	0.809091	0.899646
47	VOR	XGBoost	0.854545	0.903585
48	VOR	XGBoost	0.890909	0.929035
49	VOR	XGBoost	0.881818	0.933608
50	VOR	XGBoost	0.854545	0.93149
51	VOR	XGBoost	0.790909	0.882723
52	VOR	XGBoost	0.836364	0.895275
53	VOR	XGBoost	0.854545	0.900776
54	VOR	XGBoost	0.845455	0.874852
55	VOR	XGBoost	0.818182	0.882809
56	VOR	XGBoost	0.872727	0.913004
57	VOR	XGBoost	0.863636	0.926875
58	VOR	XGBoost	0.863636	0.913434
59	VOR	XGBoost	0.845455	0.916964
60	VOR	XGBoost	0.845455	0.876117
61	VOR	XGBoost	0.872727	0.9425
62	VOR	XGBoost	0.845455	0.905417
63	VOR	XGBoost	0.863636	0.92548
64	VOR	XGBoost	0.854545	0.89939
65	VOR	XGBoost	0.872727	0.941376
66	VOR	XGBoost	0.863636	0.938867
67	VOR	XGBoost	0.836364	0.901184
68	VOR	XGBoost	0.872727	0.945122
69	VOR	XGBoost	0.827273	0.905593
70	VOR	XGBoost	0.854545	0.919294
71	VOR	XGBoost	0.872727	0.914167
72	VOR	XGBoost	0.818182	0.897917
73	VOR	XGBoost	0.845455	0.940819
74	VOR	XGBoost	0.872727	0.92508
75	VOR	XGBoost	0.827273	0.867048
76	VOR	XGBoost	0.881818	0.936355
77	VOR	XGBoost	0.854545	0.902276
78	VOR	XGBoost	0.881818	0.904953
79	VOR	XGBoost	0.827273	0.911042
80	VOR	XGBoost	0.818182	0.888284
81	VOR	XGBoost	0.890909	0.924439
82	VOR	XGBoost	0.890909	0.928019
83	VOR	XGBoost	0.854545	0.937099
84	VOR	XGBoost	0.872727	0.889423
85	VOR	XGBoost	0.872727	0.871054
86	VOR	XGBoost	0.872727	0.932083
87	VOR	XGBoost	0.918182	0.965647
88	VOR	XGBoost	0.845455	0.892295
89	VOR	XGBoost	0.818182	0.892459
90	VOR	XGBoost	0.845455	0.906343
91	VOR	XGBoost	0.827273	0.894849
92	VOR	XGBoost	0.836364	0.892201
93	VOR	XGBoost	0.881818	0.950469
94	VOR	XGBoost	0.845455	0.886265
95	VOR	XGBoost	0.872727	0.960366
96	VOR	XGBoost	0.863636	0.933034
97	VOR	XGBoost	0.9	0.91805
98	VOR	XGBoost	0.845455	0.911036
99	VOR	XGBoost	0.890909	0.932491
[truncated: 1,001 more rows]
