# Supplementary material for: Genomic variant-driven prediction of azole resistance in Aspergillus fumigatus using GWAS and machine learning
Source: Front Microbiol. 2026 Jul 7;17:1891518. doi: 10.3389/fmicb.2026.1891518 (PMC13389983; doi:10.3389/fmicb.2026.1891518)
Supplement: SUPPLEMENTARY TABLE S3 — The top 100 resistance loci associated with three azoles identified through recursive feature screening using various models. [file Table_3.XLSX]

## Sheet: ITR_top100
XGBoost	Rank	Index	Rank	Random_Forest	Rank	Elastic Net	Rank	L2	Rank
SCM000170.1_3380664	1	SCM000174.1_2408010	1	SCM000170.1_3380664	1	SCM000173.1_40757	1	SCM000173.1_40757	1
SCM000174.1_2408010	1	SCM000170.1_483621	1	SCM000174.1_2408010	1	SCM000169.1_2200756	2	SCM000169.1_2200756	2
SCM000174.1_904010	1	SCM000170.1_3259121	1	SCM000174.1_904010	1	SCM000171.1_1250879	3	SCM000171.1_1250879	3
SCM000170.1_483621	1	SCM000169.1_2200756	1	SCM000170.1_483621	1	SCM000175.1_1220	4	SCM000175.1_1220	4
SCM000173.1_1453435	1	SCM000172.1_2672878	1	SCM000173.1_1453435	1	SCM000175.1_1848719	5	SCM000175.1_1848719	5
SCM000170.1_3259121	1	SCM000171.1_3861677	1	SCM000170.1_3259121	1	SCM000169.1_2200743	6	SCM000169.1_2200743	6
SCM000170.1_2485110	1	SCM000173.1_264276	1	SCM000170.1_2485110	1	SCM000171.1_1280552	7	SCM000170.1_1902590	7
SCM000175.1_1807788	1	SCM000175.1_2773	1	SCM000175.1_1807788	1	SCM000170.1_1902590	8	SCM000171.1_1280552	8
SCM000174.1_2213773	1	SCM000171.1_2767262	1	SCM000174.1_2213773	1	SCM000172.1_150558	9	SCM000171.1_521065	9
SCM000169.1_2200756	1	SCM000170.1_485346	1	SCM000169.1_2200756	1	SCM000171.1_521065	10	SCM000172.1_150558	10
SCM000172.1_2672878	1	SCM000174.1_320872	1	SCM000172.1_2672878	1	SCM000171.1_3939348	11	SCM000171.1_3939348	11
SCM000171.1_3861677	1	SCM000169.1_31501	1	SCM000171.1_3861677	1	SCM000170.1_2757829	12	SCM000175.1_1847321	12
SCM000171.1_842355	1	SCM000175.1_1170816	1	SCM000171.1_842355	1	SCM000169.1_2248249	13	SCM000170.1_2757829	13
SCM000173.1_265314	1	SCM000169.1_3960900	1	SCM000173.1_265314	1	SCM000175.1_1847321	14	SCM000169.1_2248249	14
SCM000173.1_264276	1	SCM000175.1_1848719	1	SCM000173.1_264276	1	SCM000175.1_2773	15	SCM000175.1_2773	15
SCM000171.1_1930065	1	SCM000173.1_40757	1	SCM000171.1_1930065	1	SCM000172.1_1776238	16	SCM000172.1_1776238	16
SCM000172.1_980790	1	SCM000171.1_3333165	1	SCM000172.1_980790	1	SCM000169.1_2200734	17	SCM000169.1_2200719	17
SCM000169.1_1695079	1	SCM000176.1_1290829	1	SCM000169.1_1695079	1	SCM000175.1_982438	18	SCM000169.1_2200734	18
SCM000174.1_2162342	1	SCM000169.1_469284	1	SCM000174.1_2162342	1	SCM000171.1_3333165	19	SCM000175.1_982438	19
SCM000175.1_2773	1	SCM000176.1_427293	1	SCM000175.1_2773	1	SCM000172.1_1781459	20	SCM000172.1_137008	20
SCM000171.1_2767262	1	SCM000171.1_2839537	1	SCM000171.1_2767262	1	SCM000170.1_483621	21	SCM000170.1_483621	21
SCM000170.1_485346	1	SCM000169.1_4447086	1	SCM000170.1_485346	1	SCM000172.1_3042576	22	SCM000171.1_3333165	22
SCM000170.1_1486425	1	SCM000170.1_2332944	1	SCM000170.1_1486425	1	SCM000169.1_2200719	23	SCM000172.1_3042576	23
SCM000173.1_2687363	1	SCM000172.1_1776238	1	SCM000173.1_2687363	1	SCM000172.1_137008	24	SCM000171.1_2825869	24
SCM000174.1_2282081	1	SCM000170.1_4183310	1	SCM000174.1_2282081	1	SCM000172.1_2044297	25	SCM000172.1_1781459	25
SCM000175.1_836258	1	SCM000174.1_1197933	1	SCM000175.1_836258	1	SCM000169.1_469284	26	SCM000169.1_469284	26
SCM000171.1_1061901	1	SCM000172.1_1781459	1	SCM000171.1_1061901	1	SCM000172.1_3657730	27	SCM000173.1_2114370	27
SCM000176.1_876524	1	SCM000172.1_286138	1	SCM000176.1_876524	1	SCM000171.1_2825869	28	SCM000173.1_3939464	28
SCM000169.1_4915228	1	SCM000175.1_1220	1	SCM000169.1_4915228	1	SCM000176.1_758854	29	SCM000172.1_3657730	29
SCM000174.1_320872	1	SCM000173.1_3915797	1	SCM000174.1_320872	1	SCM000170.1_1778037	30	SCM000175.1_1851007	30
SCM000171.1_3595550	1	SCM000173.1_3921530	1	SCM000171.1_3595550	1	SCM000173.1_3939464	31	SCM000176.1_1290829	31
SCM000176.1_529991	1	SCM000175.1_1510395	1	SCM000176.1_529991	1	SCM000175.1_1851007	32	SCM000172.1_2044297	32
SCM000169.1_31501	1	SCM000173.1_3937469	1	SCM000169.1_31501	1	SCM000176.1_1290829	33	SCM000172.1_1683203	33
SCM000173.1_809196	1	SCM000170.1_3434684	1	SCM000173.1_809196	1	SCM000171.1_2839537	34	SCM000174.1_3016269	34
SCM000170.1_3860723	1	SCM000175.1_982438	1	SCM000170.1_3860723	1	SCM000172.1_1683203	35	SCM000175.1_1904948	35
SCM000169.1_2200719	1	SCM000173.1_225437	1	SCM000169.1_2200719	1	SCM000173.1_2114370	36	SCM000171.1_2839537	36
SCM000173.1_414262	1	SCM000169.1_3338967	1	SCM000173.1_414262	1	SCM000169.1_3953494	37	SCM000169.1_3953494	37
SCM000175.1_1170816	1	SCM000169.1_4131358	1	SCM000175.1_1170816	1	SCM000172.1_3769559	38	SCM000176.1_758854	38
SCM000171.1_733474	1	SCM000169.1_2200734	1	SCM000171.1_733474	1	SCM000173.1_3921530	39	SCM000170.1_1778037	39
SCM000171.1_3265450	1	SCM000171.1_24911	1	SCM000171.1_3265450	1	SCM000170.1_4833012	40	SCM000174.1_2876928	40
SCM000175.1_1885848	1	SCM000170.1_2262181	1	SCM000175.1_1885848	1	SCM000174.1_3016269	41	SCM000174.1_3022794	41
SCM000172.1_2940404	1	SCM000171.1_2825869	1	SCM000172.1_2940404	1	SCM000174.1_2876928	42	SCM000173.1_3921530	42
SCM000169.1_3960900	1	SCM000172.1_3769559	1	SCM000169.1_3960900	1	SCM000175.1_1904948	43	SCM000173.1_562538	43
SCM000173.1_16828	1	SCM000169.1_2200743	1	SCM000173.1_16828	1	SCM000176.1_352367	44	SCM000176.1_1599916	44
SCM000175.1_1848719	1	SCM000175.1_1619369	1	SCM000175.1_1848719	1	SCM000174.1_3022794	45	SCM000170.1_3259121	45
SCM000172.1_3804817	1	SCM000175.1_1841445	1	SCM000172.1_3804817	1	SCM000170.1_3259121	46	SCM000176.1_352367	46
SCM000171.1_3932811	1	SCM000169.1_2248249	1	SCM000171.1_3932811	1	SCM000175.1_1619369	47	SCM000175.1_1619369	47
SCM000169.1_3376699	1	SCM000174.1_1034327	1	SCM000169.1_3376699	1	SCM000176.1_1599916	48	SCM000170.1_4833012	48
SCM000176.1_1599916	1	SCM000172.1_3042576	1	SCM000176.1_1599916	1	SCM000174.1_320872	49	SCM000172.1_3769559	49
SCM000173.1_40757	1	SCM000173.1_485773	1	SCM000173.1_40757	1	SCM000173.1_562538	50	SCM000171.1_3787854	50
SCM000175.1_1110665	1	SCM000172.1_2044297	1	SCM000174.1_57394	1	SCM000173.1_264276	51	SCM000171.1_4008696	51
SCM000174.1_57394	1	SCM000170.1_1778037	1	SCM000172.1_1246868	1	SCM000171.1_4008696	52	SCM000175.1_1425986	52
SCM000172.1_1246868	1	SCM000175.1_1904948	1	SCM000169.1_2602665	1	SCM000175.1_1841445	53	SCM000170.1_2262181	53
SCM000169.1_2602665	1	SCM000169.1_481645	1	SCM000176.1_1546096	1	SCM000171.1_3787854	54	SCM000173.1_169321	54
SCM000176.1_1546096	1	SCM000169.1_929152	1	SCM000171.1_1996976	1	SCM000170.1_2262181	55	SCM000173.1_264276	55
SCM000171.1_1996976	1	SCM000173.1_2114370	1	SCM000174.1_2802859	1	SCM000171.1_1279280	56	SCM000171.1_2202231	56
SCM000171.1_3333165	1	SCM000171.1_2005742	1	SCM000176.1_1290829	1	SCM000169.1_3244721	57	SCM000169.1_3244721	57
SCM000174.1_2802859	1	SCM000174.1_3022794	1	SCM000172.1_1546878	1	SCM000173.1_169321	58	SCM000171.1_1279280	58
SCM000171.1_3596081	1	SCM000169.1_3416468	1	SCM000169.1_469284	1	SCM000176.1_427293	59	SCM000169.1_2779425	59
SCM000176.1_1290829	1	SCM000175.1_301091	1	SCM000172.1_3491068	1	SCM000171.1_2202231	60	SCM000174.1_320872	60
SCM000172.1_1546878	1	SCM000176.1_758854	1	SCM000169.1_2178921	1	SCM000169.1_3338967	61	SCM000175.1_1841445	61
SCM000169.1_469284	1	SCM000176.1_427147	1	SCM000176.1_427293	1	SCM000171.1_1901118	62	SCM000174.1_2512460	62
SCM000172.1_3491068	1	SCM000176.1_1571810	1	SCM000176.1_1669670	1	SCM000169.1_2200247	63	SCM000171.1_1901118	63
SCM000169.1_2178921	1	SCM000169.1_3953494	1	SCM000171.1_2839537	1	SCM000175.1_1425986	64	SCM000176.1_427293	64
SCM000176.1_427293	1	SCM000173.1_169321	1	SCM000176.1_1444681	1	SCM000170.1_3847389	65	SCM000175.1_1649126	65
SCM000176.1_1669670	1	SCM000171.1_3371674	1	SCM000169.1_4447086	1	SCM000175.1_1649126	66	SCM000169.1_3338967	66
SCM000171.1_2839537	1	SCM000170.1_4833012	1	SCM000170.1_2124920	1	SCM000174.1_2512460	67	SCM000169.1_2865474	67
SCM000176.1_1444681	1	SCM000171.1_521065	1	SCM000171.1_742019	1	SCM000169.1_2779425	68	SCM000169.1_2200247	68
SCM000169.1_4447086	1	SCM000175.1_90094	1	SCM000170.1_2332944	1	SCM000169.1_929152	69	SCM000174.1_2408010	69
SCM000170.1_2124920	1	SCM000173.1_3868585	1	SCM000176.1_1788178	1	SCM000175.1_11414	70	SCM000174.1_2474617	70
SCM000171.1_742019	1	SCM000172.1_3569582	1	SCM000174.1_3570132	1	SCM000173.1_3781105	71	SCM000175.1_1526467	71
SCM000170.1_2332944	1	SCM000171.1_1250879	1	SCM000170.1_107789	1	SCM000169.1_2865474	72	SCM000171.1_2005742	72
SCM000176.1_1788178	1	SCM000172.1_2462808	1	SCM000169.1_1895046	1	SCM000174.1_2408010	73	SCM000169.1_929152	73
SCM000174.1_3570132	1	SCM000169.1_1645524	1	SCM000172.1_1776238	1	SCM000172.1_286138	74	SCM000171.1_3371674	74
SCM000170.1_107789	1	SCM000175.1_994197	1	SCM000171.1_1280552	1	SCM000171.1_3371674	75	SCM000172.1_2672878	75
SCM000169.1_1895046	1	SCM000175.1_11414	1	SCM000171.1_3237070	1	SCM000170.1_2535751	76	SCM000170.1_3847389	76
SCM000172.1_1776238	1	SCM000170.1_1902590	1	SCM000169.1_2200247	1	SCM000173.1_3455149	77	SCM000175.1_11414	77
SCM000171.1_1280552	1	SCM000169.1_494353	1	SCM000175.1_804747	1	SCM000176.1_471296	78	SCM000176.1_471296	78
SCM000171.1_3237070	1	SCM000170.1_4013568	1	SCM000170.1_4183310	1	SCM000170.1_3263252	79	SCM000170.1_3263252	79
SCM000169.1_2200247	1	SCM000174.1_2876928	1	SCM000170.1_1998963	1	SCM000169.1_2248624	80	SCM000169.1_4717784	80
SCM000175.1_804747	1	SCM000171.1_4008696	1	SCM000172.1_3754478	1	SCM000172.1_2672878	81	SCM000175.1_1282362	81
SCM000170.1_4183310	1	SCM000174.1_3547745	1	SCM000174.1_1669462	1	SCM000175.1_1526467	82	SCM000170.1_4183310	82
SCM000170.1_1998963	1	SCM000173.1_225477	1	SCM000174.1_1197933	1	SCM000175.1_1879216	83	SCM000172.1_286138	83
SCM000172.1_3754478	1	SCM000172.1_1836920	1	SCM000174.1_656097	1	SCM000170.1_4183310	84	SCM000175.1_1879216	84
SCM000174.1_1669462	1	SCM000176.1_1028837	1	SCM000172.1_1781459	1	SCM000172.1_2724278	85	SCM000173.1_3781105	85
SCM000174.1_1197933	1	SCM000175.1_1154219	1	SCM000172.1_286138	1	SCM000171.1_2005742	86	SCM000175.1_1879202	86
SCM000174.1_656097	1	SCM000172.1_3268127	1	SCM000172.1_2461179	1	SCM000175.1_1879202	87	SCM000173.1_3939343	87
SCM000172.1_1781459	1	SCM000172.1_150558	1	SCM000169.1_3081378	1	SCM000176.1_1571810	88	SCM000169.1_416517	88
SCM000172.1_286138	1	SCM000173.1_3937207	1	SCM000169.1_174405	1	SCM000175.1_1282362	89	SCM000176.1_1571810	89
SCM000172.1_2461179	1	SCM000171.1_842351	1	SCM000175.1_1526467	1	SCM000170.1_4013568	90	SCM000173.1_3868585	90
SCM000169.1_3081378	1	SCM000171.1_2406965	1	SCM000175.1_1220	1	SCM000174.1_2474617	91	SCM000170.1_4013568	91
SCM000169.1_174405	1	SCM000169.1_3000677	1	SCM000173.1_3915797	1	SCM000172.1_1836920	92	SCM000172.1_2101625	92
SCM000175.1_1526467	1	SCM000176.1_1706340	1	SCM000173.1_3921530	1	SCM000176.1_193101	93	SCM000175.1_1170816	93
SCM000175.1_1220	1	SCM000171.1_1282676	1	SCM000171.1_1450913	1	SCM000169.1_4717784	94	SCM000169.1_4839054	94
SCM000173.1_3915797	1	SCM000173.1_613598	1	SCM000173.1_3937408	1	SCM000172.1_3459563	95	SCM000173.1_3455149	95
SCM000173.1_3921530	1	SCM000174.1_1142048	1	SCM000172.1_3522721	1	SCM000169.1_416517	96	SCM000170.1_3850234	96
SCM000171.1_1450913	1	SCM000169.1_4400669	1	SCM000175.1_1863123	1	SCM000174.1_1503146	97	SCM000171.1_2909159	97
SCM000173.1_3937408	1	SCM000172.1_157548	1	SCM000175.1_1510395	1	SCM000169.1_1895046	98	SCM000175.1_1966544	98
SCM000172.1_3522721	1	SCM000169.1_3030527	1	SCM000174.1_1867402	1	SCM000169.1_4447086	99	SCM000172.1_2724278	99
SCM000175.1_1863123	1	SCM000175.1_1868599	1	SCM000174.1_730029	1	SCM000176.1_1444936	100	SCM000169.1_3839827	100
SCM000173.1_3781105	1	SCM000169.1_1346791	1	SCM000175.1_1868446	1
SCM000172.1_111267	1	SCM000173.1_3937419	1	SCM000170.1_78091	1
SCM000175.1_1510395	1	SCM000175.1_1966544	1	SCM000173.1_3937469	1
SCM000174.1_1867402	1	SCM000176.1_236591	1	SCM000170.1_3434684	1
SCM000174.1_730029	1	SCM000169.1_3598355	1	SCM000175.1_1593826	1
SCM000175.1_1868446	1	SCM000173.1_38039	1	SCM000170.1_1786186	1
SCM000170.1_78091	1	SCM000172.1_3268107	1	SCM000172.1_898732	1
SCM000173.1_3937469	1	SCM000176.1_152689	1	SCM000174.1_3558702	1
SCM000170.1_3434684	1	SCM000173.1_3370907	1	SCM000175.1_982438	1
SCM000175.1_1593826	1	SCM000169.1_2798922	1	SCM000173.1_392616	1
SCM000170.1_1786186	1	SCM000176.1_1444990	1	SCM000173.1_1202935	1
SCM000172.1_898732	1	SCM000174.1_2684663	1	SCM000176.1_1700775	1
SCM000169.1_4160166	1	SCM000171.1_306564	1	SCM000173.1_225437	1
SCM000174.1_3558702	1	SCM000170.1_1203586	1	SCM000173.1_3907925	1
SCM000175.1_982438	1	SCM000170.1_2923965	1	SCM000175.1_11425	1
SCM000173.1_392616	1	SCM000169.1_2065990	1	SCM000175.1_1997427	1
SCM000173.1_1202935	1	SCM000171.1_1148477	1	SCM000174.1_1197879	1
SCM000176.1_1700775	1	SCM000172.1_406921	1	SCM000175.1_1863210	1
SCM000173.1_225437	1	SCM000169.1_3314270	1	SCM000174.1_3669015	1
SCM000173.1_3907925	1	SCM000176.1_177642	1	SCM000169.1_3338967	1
SCM000175.1_11425	1	SCM000172.1_2149127	1	SCM000169.1_4131358	1
SCM000175.1_1997427	1	SCM000175.1_1460208	1	SCM000171.1_748380	1
SCM000174.1_1197879	1	SCM000173.1_454505	1	SCM000175.1_94949	1
SCM000175.1_1863210	1	SCM000169.1_3960932	1	SCM000172.1_3510705	1
SCM000174.1_3669015	1	SCM000173.1_3051081	1	SCM000174.1_3414763	1
SCM000169.1_3338967	1	SCM000171.1_2202231	1	SCM000172.1_2462695	1
SCM000169.1_4131358	1	SCM000176.1_732300	1	SCM000169.1_4915066	1
SCM000171.1_748380	1	SCM000169.1_1009879	1	SCM000171.1_3349306	1
SCM000175.1_94949	1	SCM000171.1_4040389	1	SCM000175.1_1707936	1
SCM000172.1_3510705	1	SCM000170.1_3850234	1	SCM000173.1_2132135	1
SCM000174.1_3414763	1	SCM000172.1_2687297	1	SCM000169.1_2200734	1
SCM000172.1_2462695	1	SCM000171.1_3938128	1	SCM000173.1_517045	1
SCM000169.1_4915066	1	SCM000172.1_34421	1	SCM000172.1_151185	1
SCM000171.1_3349306	1	SCM000175.1_1847321	1	SCM000171.1_24911	1
SCM000175.1_1707936	1	SCM000174.1_2688638	1	SCM000170.1_4632806	1
SCM000173.1_2132135	1	SCM000174.1_2688538	1	SCM000172.1_115427	1
SCM000169.1_2200734	1	SCM000171.1_1946700	1	SCM000176.1_1832	1
SCM000173.1_517045	1	SCM000170.1_4595197	1	SCM000170.1_2262181	1
SCM000172.1_151185	1	SCM000175.1_1425986	1	SCM000171.1_1426433	1
SCM000171.1_24911	1	SCM000170.1_2023571	1	SCM000171.1_2825869	1
SCM000170.1_4632806	1	SCM000169.1_3244721	1	SCM000172.1_3769559	1
SCM000172.1_115427	1	SCM000174.1_3570048	1	SCM000169.1_2200743	1
SCM000176.1_1832	1	SCM000175.1_1847378	1	SCM000171.1_1277675	1
SCM000170.1_2262181	1	SCM000170.1_1089516	1	SCM000173.1_689273	1
SCM000171.1_1426433	1	SCM000169.1_416517	1	SCM000170.1_2855221	1
SCM000171.1_2825869	1	SCM000173.1_2535998	1	SCM000175.1_1967377	1
SCM000172.1_3769559	1	SCM000169.1_3958726	1	SCM000175.1_1619369	1
SCM000169.1_2200743	1	SCM000174.1_1010753	1	SCM000170.1_1698322	1
SCM000171.1_1277675	1	SCM000169.1_4687683	1	SCM000170.1_2327888	1
SCM000173.1_689273	1	SCM000170.1_1046805	1	SCM000174.1_2230886	1
SCM000170.1_2855221	1	SCM000170.1_1264078	1	SCM000175.1_1841445	1
SCM000175.1_1967377	1	SCM000169.1_436102	1	SCM000169.1_2248249	1
SCM000175.1_1619369	1	SCM000170.1_4743386	1	SCM000175.1_219707	1
SCM000170.1_1698322	1	SCM000176.1_1566132	1	SCM000176.1_1567210	1
SCM000170.1_2327888	1	SCM000173.1_2618203	1	SCM000173.1_226107	1
SCM000174.1_2230886	1	SCM000169.1_3707107	1	SCM000173.1_3371628	1
SCM000175.1_1841445	1	SCM000169.1_2972177	1	SCM000171.1_744350	1
SCM000169.1_2248249	1	SCM000173.1_3922145	1	SCM000171.1_233685	1
SCM000175.1_219707	1	SCM000171.1_810311	1	SCM000176.1_1564374	1
SCM000176.1_1567210	1	SCM000169.1_419801	1	SCM000169.1_3308827	1
SCM000173.1_226107	1	SCM000170.1_1590841	1	SCM000173.1_2887366	1
SCM000173.1_3371628	1	SCM000170.1_2011660	1	SCM000174.1_1034327	1
SCM000171.1_744350	1	SCM000169.1_2160667	1	SCM000172.1_3042576	1
SCM000171.1_233685	1	SCM000169.1_3894585	1	SCM000171.1_767030	1
SCM000176.1_1564374	1	SCM000170.1_1111012	1	SCM000170.1_3309747	1
SCM000169.1_3308827	1	SCM000172.1_3476873	1	SCM000173.1_485773	1
SCM000173.1_2887366	1	SCM000173.1_2366267	1	SCM000172.1_2044297	1
SCM000169.1_4595906	1	SCM000173.1_562538	1	SCM000170.1_1778037	1
SCM000174.1_1034327	1	SCM000169.1_3497810	1	SCM000174.1_2859535	1
SCM000172.1_3042576	1	SCM000173.1_3937167	1	SCM000174.1_2816268	1
SCM000174.1_2319671	1	SCM000171.1_1386189	1	SCM000170.1_3524377	1
SCM000172.1_797678	1	SCM000170.1_3221026	1	SCM000175.1_1865641	1
SCM000171.1_767030	1	SCM000170.1_4509186	1	SCM000172.1_2419166	1
SCM000170.1_3309747	1	SCM000176.1_1577542	1	SCM000171.1_1652267	1
SCM000173.1_485773	1	SCM000174.1_222120	1	SCM000175.1_260043	1
SCM000172.1_2044297	1	SCM000170.1_4686130	1	SCM000175.1_1244446	1
SCM000171.1_1279280	1	SCM000169.1_2640267	1	SCM000170.1_2532604	1
SCM000170.1_1778037	1	SCM000176.1_1617855	1	SCM000170.1_4637910	1
SCM000174.1_2859535	1	SCM000171.1_3787854	1	SCM000174.1_1333854	1
SCM000174.1_2816268	1	SCM000175.1_656222	1	SCM000175.1_1904948	1
SCM000170.1_3524377	1	SCM000171.1_3939348	1	SCM000169.1_2248624	1
SCM000175.1_1865641	1	SCM000170.1_1478362	1	SCM000169.1_481645	1
SCM000172.1_2419166	1	SCM000176.1_1444936	1	SCM000169.1_3018751	1
SCM000171.1_1652267	1	SCM000169.1_3020759	1	SCM000170.1_1281534	1
SCM000175.1_260043	1	SCM000175.1_1851007	1	SCM000171.1_889179	1
SCM000175.1_224775	1	SCM000173.1_2425299	1	SCM000173.1_3609673	1
SCM000175.1_1244446	1	SCM000172.1_2724278	1	SCM000170.1_3847389	1
SCM000170.1_2532604	1	SCM000169.1_2605926	1	SCM000169.1_1789322	1
SCM000170.1_4637910	1	SCM000172.1_43899	1	SCM000170.1_1449649	1
SCM000174.1_1333854	1	SCM000170.1_2167261	1	SCM000170.1_2772984	1
SCM000175.1_1904948	1	SCM000169.1_2779425	1	SCM000169.1_929152	1
SCM000169.1_2248624	1	SCM000169.1_2780141	1	SCM000173.1_2114370	1
SCM000169.1_481645	1	SCM000173.1_3217358	1	SCM000174.1_705605	1
SCM000169.1_3018751	1	SCM000173.1_3939464	1	SCM000174.1_1535676	1
SCM000173.1_962838	1	SCM000176.1_352367	1	SCM000171.1_2005742	1
SCM000170.1_1281534	1	SCM000173.1_571049	1	SCM000172.1_3764870	1
SCM000171.1_889179	1	SCM000174.1_3032765	1	SCM000170.1_2065224	1
SCM000173.1_3609673	1	SCM000169.1_2675574	1	SCM000171.1_2584972	1
SCM000169.1_1696680	1	SCM000175.1_1879202	1	SCM000174.1_3022794	1
SCM000170.1_3847389	1	SCM000174.1_787062	1	SCM000169.1_3416468	1
SCM000169.1_1789322	1	SCM000171.1_2514432	1	SCM000175.1_301091	1
SCM000170.1_1449649	1	SCM000171.1_2998824	1	SCM000173.1_3937431	1
SCM000170.1_2772984	1	SCM000173.1_2721303	1	SCM000171.1_1264320	1
SCM000169.1_929152	1	SCM000170.1_960307	1	SCM000176.1_758854	1
SCM000173.1_2114370	1	SCM000169.1_4717784	1	SCM000176.1_427147	1
SCM000174.1_705605	1	SCM000169.1_4839054	1	SCM000170.1_3263252	1
SCM000174.1_1535676	1	SCM000172.1_137008	1	SCM000170.1_3283181	1
SCM000171.1_2005742	1	SCM000175.1_1718540	1	SCM000171.1_1240001	1
SCM000172.1_3764870	1	SCM000172.1_1542925	1	SCM000169.1_2918028	1
SCM000170.1_2065224	1	SCM000174.1_2160864	1	SCM000169.1_3953494	1
SCM000171.1_2584972	1	SCM000169.1_3839827	1	SCM000170.1_1284088	1
SCM000174.1_3022794	1	SCM000175.1_1879216	1	SCM000173.1_169321	1
SCM000169.1_3416468	1	SCM000176.1_54322	1	SCM000170.1_1189880	1
SCM000175.1_301091	1	SCM000174.1_273407	1	SCM000171.1_3371674	1
SCM000173.1_1869717	1	SCM000172.1_2986645	1	SCM000169.1_3433058	1
SCM000173.1_3937431	1	SCM000175.1_1905849	1	SCM000170.1_4833012	1
SCM000171.1_1264320	1	SCM000173.1_1263928	1	SCM000172.1_3826614	1
SCM000176.1_758854	1	SCM000170.1_194473	1	SCM000171.1_521065	1
SCM000176.1_427147	1	SCM000170.1_1013409	1	SCM000173.1_3845598	1
SCM000176.1_1571810	1	SCM000172.1_1683203	1	SCM000172.1_3459563	1
SCM000170.1_3263252	1	SCM000175.1_1849153	1	SCM000175.1_1653767	1
SCM000170.1_3283181	1	SCM000172.1_2988158	1	SCM000169.1_553745	1
SCM000173.1_200950	1	SCM000169.1_2020920	1	SCM000169.1_4866181	1
SCM000171.1_1240001	1	SCM000175.1_1391480	1	SCM000174.1_26605	1
SCM000169.1_2918028	1	SCM000169.1_4913235	1	SCM000173.1_2270919	1
SCM000169.1_3953494	1	SCM000169.1_4408026	1	SCM000175.1_90094	1
SCM000173.1_264128	1	SCM000170.1_2757829	1	SCM000173.1_3868585	1
SCM000170.1_1284088	1	SCM000176.1_605477	1	SCM000172.1_3569582	1
SCM000173.1_169321	1	SCM000175.1_1813614	1	SCM000171.1_1250879	1
SCM000170.1_1189880	1	SCM000169.1_2865474	1	SCM000170.1_3617929	1
SCM000171.1_3371674	1	SCM000171.1_2448404	1	SCM000174.1_2241357	1
SCM000175.1_121426	1	SCM000172.1_1781662	1	SCM000170.1_3958034	1
SCM000169.1_3433058	1	SCM000171.1_3302965	2	SCM000171.1_3183081	1
SCM000170.1_4833012	1	SCM000169.1_715284	3	SCM000171.1_997736	1
SCM000172.1_3826614	1	SCM000169.1_4329292	4	SCM000170.1_2854740	1
SCM000171.1_521065	1	SCM000174.1_1535452	5	SCM000172.1_1833359	1
SCM000173.1_3845598	1	SCM000174.1_2991487	6	SCM000172.1_2462808	1
SCM000172.1_3459563	1	SCM000172.1_1062615	7	SCM000169.1_1645524	1
SCM000175.1_1653767	1	SCM000175.1_1868611	8	SCM000175.1_994197	1
SCM000169.1_553745	1	SCM000171.1_1458541	9	SCM000174.1_1427318	1
SCM000169.1_4866181	1	SCM000175.1_1676599	10	SCM000176.1_1562489	1
SCM000174.1_26605	1	SCM000174.1_2947959	11	SCM000175.1_11414	1
SCM000173.1_2270919	1	SCM000175.1_1847518	12	SCM000173.1_3777679	1
SCM000175.1_90094	1	SCM000172.1_144367	13	SCM000176.1_1655171	1
SCM000169.1_4624360	1	SCM000172.1_3913537	14	SCM000170.1_1902590	1
SCM000173.1_3868585	1	SCM000172.1_2012043	15	SCM000173.1_1082270	1
SCM000172.1_3569582	1	SCM000169.1_3872947	16	SCM000174.1_399268	1
SCM000169.1_4209523	1	SCM000169.1_1071466	17	SCM000176.1_1566322	1
SCM000171.1_1250879	1	SCM000174.1_3557314	18	SCM000176.1_228807	1
SCM000170.1_3617929	1	SCM000171.1_711934	19	SCM000169.1_437573	1
SCM000174.1_2241357	1	SCM000175.1_196298	20	SCM000175.1_1871604	1
SCM000170.1_78122	1	SCM000173.1_3937449	21	SCM000173.1_3937410	1
SCM000170.1_3958034	1	SCM000175.1_1052726	22	SCM000169.1_4913254	1
SCM000169.1_4913037	1	SCM000169.1_975245	23	SCM000171.1_4008696	1
SCM000171.1_3183081	1	SCM000171.1_2967955	24	SCM000175.1_1689648	1
SCM000171.1_997736	1	SCM000171.1_1930065	25	SCM000169.1_4856719	1
SCM000170.1_2854740	1	SCM000174.1_3221937	26	SCM000174.1_3547745	1
SCM000172.1_1833359	1	SCM000169.1_1695079	27	SCM000172.1_208820	1
SCM000172.1_2462808	1	SCM000175.1_1720601	28	SCM000176.1_83034	1
SCM000169.1_1645524	1	SCM000172.1_2461179	29	SCM000169.1_2195369	1
SCM000175.1_994197	1	SCM000169.1_1634721	30	SCM000171.1_748464	1
SCM000170.1_3635197	1	SCM000170.1_156351	31	SCM000173.1_225477	1
SCM000174.1_1427318	1	SCM000169.1_4555694	32	SCM000173.1_3938139	1
SCM000176.1_1562489	1	SCM000173.1_1453435	33	SCM000172.1_1836920	1
SCM000175.1_11414	1	SCM000171.1_3263897	34	SCM000175.1_1256209	1
SCM000173.1_3777679	1	SCM000169.1_293897	35	SCM000176.1_1028837	1
SCM000176.1_1655171	1	SCM000171.1_1239993	36	SCM000174.1_2234672	1
SCM000170.1_1902590	1	SCM000176.1_471296	37	SCM000174.1_2907032	1
SCM000173.1_1082270	1	SCM000174.1_2410987	38	SCM000171.1_4038686	1
SCM000174.1_1734140	1	SCM000170.1_3617929	39	SCM000170.1_1851736	1
SCM000169.1_4620351	1	SCM000169.1_2179422	40	SCM000169.1_1479584	1
SCM000169.1_494353	1	SCM000173.1_3866048	41	SCM000170.1_4280343	1
SCM000174.1_399268	1	SCM000172.1_3051331	42	SCM000175.1_227607	1
SCM000176.1_1566322	1	SCM000175.1_1172457	43	SCM000169.1_3393488	1
SCM000176.1_228807	1	SCM000170.1_1925104	44	SCM000174.1_2322565	1
SCM000169.1_741711	1	SCM000170.1_3298936	45	SCM000175.1_1154219	1
SCM000170.1_2033225	1	SCM000173.1_3937143	46	SCM000170.1_3502921	1
SCM000169.1_437573	1	SCM000169.1_2200247	47	SCM000172.1_3268127	1
SCM000172.1_3051331	1	SCM000169.1_669666	48	SCM000170.1_1966145	1
SCM000175.1_1871604	1	SCM000170.1_3283181	49	SCM000172.1_150558	1
SCM000170.1_4013568	1	SCM000175.1_111718	50	SCM000176.1_1700269	1
SCM000176.1_537972	1	SCM000175.1_1811851	51	SCM000172.1_1482682	1
SCM000173.1_3937410	1	SCM000172.1_2669434	52	SCM000170.1_1852372	1
SCM000169.1_4913254	1	SCM000171.1_3391407	53	SCM000171.1_737675	1
SCM000174.1_2876928	1	SCM000175.1_1885848	54	SCM000173.1_2799495	1
SCM000171.1_4008696	2	SCM000169.1_437573	55	SCM000176.1_927261	1
SCM000175.1_1689648	3	SCM000176.1_193101	56	SCM000176.1_229334	1
SCM000169.1_4856719	4	SCM000169.1_3194877	57	SCM000176.1_789168	1
SCM000174.1_3547745	5	SCM000170.1_3263252	58	SCM000170.1_1852496	1
SCM000171.1_3087318	6	SCM000172.1_1304936	59	SCM000171.1_745914	1
SCM000172.1_208820	7	SCM000170.1_3518439	60	SCM000174.1_1381153	1
SCM000170.1_2896365	8	SCM000171.1_2584972	61	SCM000169.1_880724	1
SCM000176.1_83034	9	SCM000174.1_25701	62	SCM000176.1_889390	1
SCM000169.1_2195369	10	SCM000169.1_4426493	63	SCM000173.1_3937207	1
SCM000171.1_3743544	11	SCM000170.1_2485581	64	SCM000174.1_3037060	1
SCM000171.1_748464	12	SCM000171.1_2136257	65	SCM000171.1_1239993	1
SCM000173.1_225477	13	SCM000176.1_723556	66	SCM000170.1_2535751	1
SCM000173.1_3938139	14	SCM000171.1_3246186	67	SCM000172.1_2424955	1
SCM000172.1_1836920	15	SCM000170.1_889822	68	SCM000175.1_1502662	1
SCM000175.1_1256209	16	SCM000170.1_2763025	69	SCM000176.1_1570294	1
SCM000176.1_1028837	17	SCM000173.1_3937410	70	SCM000176.1_1668414	1
SCM000174.1_2234672	18	SCM000175.1_1864263	71	SCM000174.1_1034328	1
SCM000174.1_2907032	19	SCM000174.1_3613831	72	SCM000171.1_842351	1
SCM000171.1_4038686	20	SCM000170.1_2473623	73	SCM000176.1_1657268	1
SCM000170.1_1851736	21	SCM000174.1_668372	74	SCM000176.1_83046	1
SCM000169.1_1479584	22	SCM000174.1_1034328	75	SCM000171.1_3153835	1
SCM000169.1_1683935	23	SCM000169.1_1293338	76	SCM000169.1_1964588	1
SCM000170.1_4280343	24	SCM000172.1_1698679	77	SCM000170.1_2902014	1
SCM000175.1_227607	25	SCM000171.1_1922490	78	SCM000172.1_1986813	1
SCM000169.1_3393488	26	SCM000175.1_114333	79	SCM000171.1_2406965	1
SCM000174.1_2322565	27	SCM000171.1_2909159	80	SCM000176.1_1570056	1
SCM000175.1_1154219	28	SCM000173.1_3937267	81	SCM000174.1_1510933	1
SCM000170.1_3502921	29	SCM000169.1_293865	82	SCM000176.1_950663	1
SCM000172.1_3268127	30	SCM000175.1_1868305	83	SCM000174.1_1390430	1
SCM000170.1_1966145	31	SCM000169.1_4586256	84	SCM000175.1_1864263	1
SCM000172.1_150558	32	SCM000173.1_3937479	85	SCM000170.1_3760074	1
SCM000176.1_1679951	33	SCM000174.1_2474617	86	SCM000169.1_3000677	1
SCM000176.1_1700269	34	SCM000176.1_503791	87	SCM000171.1_1899521	1
SCM000172.1_1482682	35	SCM000171.1_2303993	88	SCM000175.1_805293	1
SCM000173.1_204936	36	SCM000169.1_1457618	89	SCM000175.1_805927	1
SCM000170.1_1852372	37	SCM000169.1_2386209	90	SCM000175.1_805461	1
SCM000171.1_737675	38	SCM000170.1_3724399	91	SCM000172.1_2475429	1
SCM000173.1_2799495	39	SCM000171.1_1450913	92	SCM000175.1_804537	1
SCM000176.1_390555	40	SCM000175.1_1906086	93	SCM000173.1_2619983	1
SCM000176.1_927261	41	SCM000172.1_1025295	94	SCM000174.1_34389	1
SCM000176.1_229334	42	SCM000172.1_1526228	95	SCM000175.1_1863110	1
SCM000176.1_789168	43	SCM000171.1_3675025	96	SCM000175.1_805907	1
SCM000170.1_1907022	44	SCM000175.1_17604	97	SCM000175.1_805368	1
SCM000170.1_1852496	45	SCM000169.1_4913254	98	SCM000169.1_586550	1
SCM000171.1_745914	46	SCM000176.1_887153	99	SCM000175.1_804520	1
SCM000174.1_1381153	47	SCM000169.1_2005184	100	SCM000173.1_764928	1
SCM000169.1_880724	48			SCM000169.1_1695576	1
SCM000176.1_889390	49			SCM000169.1_4912087	1
SCM000173.1_3937207	50			SCM000175.1_805365	1
SCM000174.1_3037060	51			SCM000175.1_1470944	1
SCM000171.1_1239993	52			SCM000175.1_1914114	1
SCM000170.1_2535751	53			SCM000175.1_55660	1
SCM000172.1_2424955	54			SCM000170.1_2357429	1
SCM000175.1_1502662	55			SCM000173.1_1814495	1
SCM000176.1_1570294	56			SCM000171.1_3939659	1
SCM000176.1_1668414	57			SCM000175.1_67543	1
SCM000174.1_1034328	58			SCM000169.1_4911285	1
SCM000171.1_842351	59			SCM000175.1_1875468	1
SCM000176.1_1657268	60			SCM000174.1_2162328	1
SCM000176.1_83046	61			SCM000169.1_1268520	1
SCM000171.1_3153835	62			SCM000170.1_3951441	1
SCM000169.1_1964588	63			SCM000170.1_1246131	1
SCM000170.1_2902014	64			SCM000173.1_3756148	1
SCM000172.1_1986813	65			SCM000175.1_1875476	1
SCM000171.1_2406965	66			SCM000173.1_1361834	1
SCM000176.1_1570056	67			SCM000169.1_4912843	1
SCM000174.1_1510933	68			SCM000175.1_1875569	1
SCM000176.1_950663	69			SCM000176.1_1339705	1
SCM000174.1_1390430	70			SCM000174.1_2816844	1
SCM000175.1_1864263	71			SCM000169.1_2041794	1
SCM000170.1_3760074	72			SCM000170.1_1813798	1
SCM000169.1_3000677	73			SCM000175.1_1881878	1
SCM000169.1_1102251	74			SCM000170.1_333325	1
SCM000173.1_2820030	75			SCM000171.1_1717835	1
SCM000173.1_3836088	76			SCM000171.1_1105794	1
SCM000171.1_1899521	77			SCM000169.1_818846	1
SCM000169.1_4909975	78			SCM000173.1_3866150	1
SCM000175.1_805293	79			SCM000175.1_1136656	1
SCM000175.1_805927	80			SCM000170.1_1192914	1
SCM000175.1_805461	81			SCM000176.1_1706340	1
SCM000172.1_2475429	82			SCM000171.1_1282676	1
SCM000175.1_804537	83			SCM000170.1_565628	1
SCM000173.1_2619983	84			SCM000175.1_1910060	1
SCM000174.1_34389	85			SCM000173.1_3890229	1
SCM000175.1_1863110	86			SCM000173.1_3846057	1
SCM000175.1_805907	87			SCM000174.1_2867459	1
SCM000175.1_805368	88			SCM000169.1_4592679	1
SCM000169.1_586550	89			SCM000175.1_1864365	1
SCM000175.1_804520	90			SCM000176.1_471293	1
SCM000173.1_764928	91			SCM000175.1_1713243	1
SCM000169.1_1695576	92			SCM000169.1_2058057	1
SCM000169.1_4912087	93			SCM000173.1_3846157	1
SCM000175.1_805365	94			SCM000173.1_3851461	1
SCM000175.1_1470944	95			SCM000173.1_30186	1
SCM000175.1_1914114	96			SCM000169.1_3497065	1
SCM000175.1_55660	97			SCM000172.1_1067421	1
SCM000170.1_978583	98			SCM000174.1_326949	1
SCM000174.1_908332	99			SCM000169.1_2152862	1
SCM000170.1_655090	100			SCM000171.1_3483458	1
				SCM000173.1_98542	1
				SCM000172.1_2608218	1
				SCM000169.1_3867857	1
				SCM000174.1_3196989	1
				SCM000175.1_1875542	1
				SCM000169.1_2282559	1
				SCM000173.1_1761283	1
				SCM000173.1_1148319	1
				SCM000171.1_3263543	1
				SCM000175.1_1668438	1
				SCM000172.1_914687	1
				SCM000170.1_1966018	1
				SCM000169.1_443713	1
				SCM000173.1_3844726	1
				SCM000169.1_4764298	1
				SCM000169.1_4368409	1
				SCM000174.1_3505638	1
				SCM000172.1_2425760	1
				SCM000169.1_2923236	1
				SCM000169.1_2938268	1
				SCM000175.1_1913053	1
				SCM000172.1_3248631	1
				SCM000169.1_3046496	1
				SCM000173.1_225741	1
				SCM000173.1_3937479	1
				SCM000173.1_1983209	1
				SCM000169.1_4358940	1
				SCM000173.1_1851800	1
				SCM000169.1_2920503	1
				SCM000169.1_4011590	1
				SCM000175.1_1867872	1
				SCM000170.1_404711	1
				SCM000174.1_887628	1
				SCM000169.1_3792851	1
				SCM000172.1_3510678	1
				SCM000173.1_3419160	1
				SCM000173.1_3937466	1
				SCM000172.1_3817166	1
				SCM000170.1_4766812	1
				SCM000172.1_903630	1
				SCM000172.1_3673795	1
				SCM000169.1_4910931	1
				SCM000174.1_1524729	1
				SCM000171.1_2791232	1
				SCM000172.1_3578912	1
				SCM000174.1_3074593	1
				SCM000173.1_3847760	1
				SCM000175.1_1027880	1
				SCM000172.1_2239283	1
				SCM000170.1_2953911	1
				SCM000175.1_1863188	1
				SCM000169.1_4110250	1
				SCM000169.1_3172802	1
				SCM000173.1_3860835	1
				SCM000172.1_2970462	1
				SCM000171.1_3939454	1
				SCM000170.1_615845	1
				SCM000169.1_3532228	1
				SCM000173.1_991936	1
				SCM000170.1_2242628	1
				SCM000169.1_503382	1
				SCM000173.1_3866128	1
				SCM000173.1_405524	1
				SCM000176.1_471296	1
				SCM000169.1_2514838	1
				SCM000169.1_3719238	1
				SCM000169.1_4358020	1
				SCM000170.1_279369	1
				SCM000175.1_1640329	1
				SCM000169.1_1676073	1
				SCM000175.1_98252	1
				SCM000173.1_97539	1
				SCM000169.1_1752778	1
				SCM000172.1_3030907	1
				SCM000172.1_2345101	1
				SCM000173.1_613598	1
				SCM000175.1_1871581	1
				SCM000169.1_1458111	1
				SCM000176.1_323721	1
				SCM000172.1_2842370	1
				SCM000174.1_1142048	1
				SCM000171.1_1495725	1
				SCM000172.1_1712250	1
				SCM000173.1_3849461	1
				SCM000169.1_4912259	1
				SCM000173.1_3849613	1
				SCM000174.1_1806091	1
				SCM000171.1_1756345	1
				SCM000172.1_421527	1
				SCM000173.1_117957	1
				SCM000172.1_1526228	1
				SCM000170.1_460736	1
				SCM000169.1_1370777	1
				SCM000171.1_1883243	1
				SCM000169.1_4400669	1
				SCM000174.1_3770793	1
				SCM000173.1_3846793	1
				SCM000174.1_3771381	1
				SCM000172.1_1914627	1
				SCM000174.1_3773850	1
				SCM000171.1_2805637	1
				SCM000172.1_157548	1
				SCM000173.1_101608	1
				SCM000170.1_156351	1
				SCM000176.1_895546	1
				SCM000172.1_3239679	1
				SCM000170.1_2291660	1
				SCM000171.1_319371	1
				SCM000174.1_3595322	1
				SCM000173.1_1717571	1
				SCM000176.1_144275	1
				SCM000169.1_802369	1
				SCM000169.1_1414625	1
				SCM000170.1_4777545	1
				SCM000169.1_4671222	1
				SCM000173.1_520622	1
				SCM000173.1_1482757	1
				SCM000170.1_865628	1
				SCM000170.1_1562684	1
				SCM000172.1_890069	1
				SCM000171.1_514259	1
				SCM000171.1_3549954	1
				SCM000175.1_1861214	1
				SCM000174.1_1353064	1
				SCM000169.1_3331316	1
				SCM000170.1_2327120	1
				SCM000173.1_177116	1
				SCM000176.1_1564629	1
				SCM000176.1_356312	1
				SCM000175.1_1135691	1
				SCM000169.1_4912780	1
				SCM000175.1_1426689	1
				SCM000175.1_1881958	1
				SCM000169.1_260086	1
				SCM000172.1_1784306	1
				SCM000174.1_165756	1
				SCM000175.1_1906704	1
				SCM000169.1_4481172	1
				SCM000169.1_490516	1
				SCM000174.1_945418	1
				SCM000169.1_1265021	1
				SCM000176.1_537264	1
				SCM000171.1_542756	1
				SCM000176.1_790405	1
				SCM000174.1_3771726	1
				SCM000169.1_3333335	1
				SCM000174.1_3771753	1
				SCM000171.1_2536602	1
				SCM000174.1_3771833	1
				SCM000169.1_1458130	1
				SCM000174.1_3771870	1
				SCM000173.1_495683	1
				SCM000174.1_3372157	1
				SCM000169.1_719992	1
				SCM000170.1_3955429	1
				SCM000169.1_2299964	1
				SCM000169.1_4130829	1
				SCM000171.1_2565937	1
				SCM000171.1_1723745	1
				SCM000169.1_1424489	1
				SCM000176.1_1121291	1
				SCM000173.1_2461983	1
				SCM000172.1_3231220	1
				SCM000172.1_1686746	1
				SCM000169.1_3030527	1
				SCM000175.1_152133	1
				SCM000173.1_284630	1
				SCM000173.1_3939695	1
				SCM000171.1_3651166	1
				SCM000173.1_239046	1
				SCM000169.1_3627837	1
				SCM000173.1_300043	1
				SCM000172.1_712777	1
				SCM000173.1_3866904	1
				SCM000169.1_4625287	1
				SCM000175.1_1875142	1
				SCM000176.1_886227	1
				SCM000176.1_1399684	1
				SCM000173.1_2892399	1
				SCM000171.1_1251345	1
				SCM000172.1_841232	1
				SCM000173.1_3921834	1
				SCM000170.1_2041763	1
				SCM000173.1_3851877	1
				SCM000172.1_2067809	1
				SCM000173.1_3851887	1
				SCM000173.1_1297360	1
				SCM000173.1_80856	1
				SCM000174.1_916929	1
				SCM000176.1_1740083	1
				SCM000171.1_277702	1
				SCM000171.1_2307885	1
				SCM000169.1_2725282	1
				SCM000172.1_2012082	1
				SCM000173.1_2053711	1
				SCM000171.1_287079	1
				SCM000175.1_1868599	1
				SCM000169.1_1905757	1
				SCM000173.1_3850544	1
				SCM000176.1_296153	1
				SCM000176.1_790444	1
				SCM000174.1_180436	1
				SCM000170.1_1264069	1
				SCM000172.1_2357743	1
				SCM000173.1_3937442	1
				SCM000173.1_927146	1
				SCM000169.1_468220	1
				SCM000169.1_2562554	1
				SCM000170.1_2361987	1
				SCM000174.1_704500	1
				SCM000171.1_2288892	1
				SCM000169.1_4159898	1
				SCM000176.1_1565581	1
				SCM000172.1_2185059	1
				SCM000173.1_2027518	1
				SCM000173.1_3148094	1
				SCM000172.1_1884401	1
				SCM000169.1_805545	1
				SCM000173.1_2151528	1
				SCM000169.1_4368366	1
				SCM000172.1_3294814	1
				SCM000170.1_1488093	1
				SCM000169.1_4368708	1
				SCM000173.1_2053719	1
				SCM000176.1_228389	1
				SCM000172.1_1928916	1
				SCM000170.1_313256	1
				SCM000172.1_1106185	1
				SCM000171.1_2543390	1
				SCM000172.1_2497180	1
				SCM000171.1_878294	1
				SCM000169.1_3736784	1
				SCM000169.1_2032907	1
				SCM000172.1_1683858	1
				SCM000170.1_2861694	1
				SCM000170.1_4288863	1
				SCM000170.1_2457378	1
				SCM000175.1_196298	1
				SCM000176.1_1578118	1
				SCM000173.1_3445172	1
				SCM000176.1_1399720	1
				SCM000173.1_2124709	1
				SCM000171.1_2913792	1
				SCM000173.1_153881	1
				SCM000169.1_4905352	1
				SCM000170.1_3631399	1
				SCM000173.1_3852030	1
				SCM000175.1_1901725	1
				SCM000173.1_3872954	1
				SCM000171.1_1920251	1
				SCM000173.1_3872966	1
				SCM000174.1_2430929	1
				SCM000170.1_2880230	1
				SCM000176.1_938328	1
				SCM000169.1_3830298	1
				SCM000174.1_443710	1
				SCM000169.1_4436149	1
				SCM000169.1_3736797	1
				SCM000169.1_4455715	1
				SCM000170.1_152039	1
				SCM000173.1_3866121	1
				SCM000173.1_2860187	1
				SCM000173.1_866341	1
				SCM000171.1_512095	1
				SCM000176.1_359520	1
				SCM000169.1_4706727	1
				SCM000170.1_668067	1
				SCM000172.1_1340457	1
				SCM000171.1_3655908	1
				SCM000170.1_269611	1
				SCM000173.1_1736554	1
				SCM000171.1_1922542	1
				SCM000170.1_3343165	1
				SCM000170.1_1469990	1
				SCM000172.1_1157513	1
				SCM000173.1_3850863	1
				SCM000173.1_2574026	1
				SCM000173.1_3850937	1
				SCM000169.1_3835077	1
				SCM000172.1_1844135	1
				SCM000176.1_462699	1
				SCM000175.1_98246	1
				SCM000174.1_1655262	1
				SCM000169.1_2044979	1
				SCM000170.1_1469759	1
				SCM000169.1_1807942	1
				SCM000170.1_3836824	1
				SCM000170.1_4603458	1
				SCM000173.1_3854155	1
				SCM000170.1_1360366	1
				SCM000173.1_3853111	1
				SCM000171.1_220308	1
				SCM000173.1_3853146	1
				SCM000170.1_4173668	1
				SCM000169.1_1457294	1
				SCM000170.1_887392	1
				SCM000176.1_450184	1
				SCM000170.1_2278649	1
				SCM000171.1_3404410	1
				SCM000173.1_3846064	1
				SCM000174.1_2477936	1
				SCM000174.1_2911587	1
				SCM000174.1_985804	1
				SCM000171.1_748863	1
				SCM000173.1_3862808	1
				SCM000175.1_1934004	1
				SCM000172.1_1482111	1
				SCM000170.1_1895254	1
				SCM000170.1_2907147	1
				SCM000169.1_1891150	1
				SCM000169.1_1346791	1
				SCM000175.1_1915842	1
				SCM000173.1_3736240	1
				SCM000173.1_2218778	1
				SCM000176.1_1553103	1
				SCM000174.1_2487373	1
				SCM000175.1_1295189	1
				SCM000175.1_1290061	1
				SCM000175.1_1913142	1
				SCM000170.1_4431029	1
				SCM000176.1_1722849	1
				SCM000169.1_4059662	1
				SCM000174.1_1128636	1
				SCM000171.1_1591847	1
				SCM000173.1_689734	1
				SCM000169.1_1567299	1
				SCM000172.1_3630612	1
				SCM000169.1_4905248	1
				SCM000173.1_3852002	1
				SCM000169.1_3078152	1
				SCM000173.1_3852013	1
				SCM000170.1_1977323	1
				SCM000169.1_519572	1
				SCM000170.1_3244771	1
				SCM000173.1_3937419	1
				SCM000176.1_1564424	1
				SCM000173.1_1522515	1
				SCM000173.1_1595003	1
				SCM000170.1_4107936	1
				SCM000170.1_2962894	1
				SCM000175.1_97158	1
				SCM000174.1_495039	1
				SCM000171.1_2339719	1
				SCM000174.1_350755	1
				SCM000173.1_423737	1
				SCM000173.1_1742679	1
				SCM000169.1_3639163	1
				SCM000173.1_3861019	1
				SCM000174.1_2996284	1
				SCM000173.1_3867686	1
				SCM000172.1_2986732	1
				SCM000176.1_1817469	1
				SCM000170.1_1124095	1
				SCM000169.1_3815685	1
				SCM000171.1_3173677	1
				SCM000173.1_2151520	1
				SCM000171.1_2320527	1
				SCM000176.1_790457	1
				SCM000170.1_899679	1
				SCM000172.1_51435	1
				SCM000169.1_4824476	1
				SCM000175.1_1901409	1
				SCM000169.1_4842640	1
				SCM000169.1_3808929	1
				SCM000169.1_3870384	1
				SCM000169.1_3028196	1
				SCM000176.1_76582	1
				SCM000169.1_4764619	1
				SCM000169.1_1988419	1
				SCM000174.1_1777075	1
				SCM000170.1_2492777	1
				SCM000173.1_2736661	1
				SCM000170.1_1347991	1
				SCM000170.1_4555923	1
				SCM000170.1_103937	1
				SCM000175.1_1873592	1
				SCM000172.1_2724669	1
				SCM000173.1_3869719	1
				SCM000172.1_3563556	1
				SCM000171.1_2416600	1
				SCM000171.1_1239986	1
				SCM000170.1_1488089	1
				SCM000171.1_2099041	1
				SCM000175.1_1728352	1
				SCM000175.1_1882012	1
				SCM000174.1_48067	1
				SCM000173.1_1666411	1
				SCM000169.1_1298787	1
				SCM000172.1_2916249	1
				SCM000174.1_746813	1
				SCM000170.1_2156480	1
				SCM000175.1_152106	1
				SCM000171.1_750636	1
				SCM000170.1_791897	1
				SCM000172.1_3026463	1
				SCM000176.1_1434794	1
				SCM000169.1_2580472	1
				SCM000176.1_790417	1
				SCM000173.1_3857069	1
				SCM000173.1_3866048	1
				SCM000169.1_1147995	1
				SCM000174.1_2832239	1
				SCM000173.1_3937449	1
				SCM000173.1_3850790	1
				SCM000173.1_1751274	1
				SCM000173.1_3852841	1
				SCM000170.1_1656189	1
				SCM000173.1_3866862	1
				SCM000175.1_1537631	1
				SCM000171.1_1415461	1
				SCM000170.1_546614	1
				SCM000172.1_3821334	1
				SCM000175.1_1863147	1
				SCM000174.1_2431385	1
				SCM000170.1_3894309	1
				SCM000170.1_4215027	1
				SCM000172.1_1119901	1
				SCM000175.1_1861725	1
				SCM000174.1_3193772	1
				SCM000170.1_4366491	1
				SCM000170.1_1787470	1
				SCM000171.1_1993932	1
				SCM000171.1_3274441	1
				SCM000171.1_1849948	1
				SCM000171.1_946525	1
				SCM000174.1_3114872	1
				SCM000171.1_3599289	1
				SCM000169.1_624591	1
				SCM000172.1_3879624	1
				SCM000174.1_2675969	1
				SCM000170.1_4329327	1
				SCM000171.1_3161411	1
				SCM000169.1_4436173	1
				SCM000169.1_532799	1
				SCM000170.1_2047872	1
				SCM000170.1_2242629	1
				SCM000170.1_3666531	1
				SCM000169.1_3290185	1
				SCM000172.1_167991	1
				SCM000171.1_3500283	1
				SCM000175.1_17604	1
				SCM000171.1_3804810	1
				SCM000172.1_364433	1
				SCM000169.1_2299955	1
				SCM000172.1_3517656	1
				SCM000174.1_181348	1
				SCM000176.1_431846	1
				SCM000173.1_3848779	1
				SCM000169.1_4910924	1
				SCM000172.1_1843608	1
				SCM000172.1_63679	1
				SCM000173.1_307874	1
				SCM000174.1_3773897	1
				SCM000170.1_2010865	1
				SCM000174.1_3774087	1
				SCM000176.1_1564152	1
				SCM000174.1_3775308	1
				SCM000172.1_333038	1
				SCM000170.1_184252	1
				SCM000169.1_3743632	1
				SCM000172.1_2473771	1
				SCM000176.1_653138	1
				SCM000170.1_2857990	1
				SCM000169.1_3847692	1
				SCM000172.1_374952	1
				SCM000175.1_1906609	1
				SCM000170.1_1119002	1
				SCM000169.1_2835066	1
				SCM000173.1_3853432	1
				SCM000172.1_1980690	1
				SCM000169.1_541418	1
				SCM000171.1_3869904	1
				SCM000174.1_1717823	1
				SCM000171.1_2972091	1
				SCM000171.1_3482615	1
				SCM000172.1_2304629	1
				SCM000171.1_3025420	1
				SCM000169.1_1872268	1
				SCM000172.1_1559630	1
				SCM000170.1_2507368	1
				SCM000173.1_2526079	1
				SCM000172.1_427414	1
				SCM000169.1_4908520	1
				SCM000175.1_1886476	1
				SCM000171.1_2944546	1
				SCM000175.1_1880594	1
				SCM000170.1_3055331	1
				SCM000174.1_2436112	1
				SCM000174.1_1293333	1
				SCM000170.1_2871660	1
				SCM000171.1_3883857	1
				SCM000173.1_858030	1
				SCM000173.1_3847162	1
				SCM000176.1_212269	1
				SCM000174.1_690753	1
				SCM000172.1_3453385	1
				SCM000173.1_124275	1
				SCM000170.1_979379	1
				SCM000175.1_1559364	1
				SCM000174.1_3770486	1
				SCM000170.1_1246089	1
				SCM000174.1_3770499	1
				SCM000170.1_2423144	1
				SCM000174.1_3770508	1
				SCM000174.1_3465539	1
				SCM000174.1_3770545	1
				SCM000169.1_4905337	1
				SCM000174.1_3770558	1
				SCM000174.1_2124014	1
				SCM000174.1_3770609	1
				SCM000171.1_742428	1
				SCM000174.1_3770658	1
				SCM000173.1_3734586	1
				SCM000174.1_3770708	1
				SCM000175.1_1861691	1
				SCM000174.1_3771442	1
				SCM000175.1_504726	1
				SCM000174.1_3771644	1
				SCM000175.1_359382	1
				SCM000170.1_4610174	1
				SCM000173.1_316837	1
				SCM000172.1_1874562	1
				SCM000169.1_1920954	1
				SCM000174.1_3011619	1
				SCM000170.1_2598687	1
				SCM000173.1_394138	1
				SCM000176.1_228360	1
				SCM000174.1_1063332	1
				SCM000171.1_1485877	1
				SCM000172.1_734458	1
				SCM000174.1_745251	1
				SCM000172.1_2640369	1
				SCM000175.1_1966544	1
				SCM000174.1_3000356	1
				SCM000169.1_4912299	1
				SCM000171.1_3138468	1
				SCM000171.1_2536626	1
				SCM000176.1_1377579	1
				SCM000171.1_938793	1
				SCM000172.1_1625253	1
				SCM000172.1_1694163	1
				SCM000169.1_4764257	1
				SCM000169.1_1114725	1
				SCM000169.1_4088466	1
				SCM000173.1_778126	1
				SCM000170.1_3404544	1
				SCM000169.1_2649405	1
				SCM000170.1_3626961	1
				SCM000169.1_4374512	1
				SCM000171.1_2275722	1
				SCM000176.1_236591	1
				SCM000171.1_63350	1
				SCM000169.1_3830296	1
				SCM000176.1_1482469	1
				SCM000173.1_377623	1
				SCM000174.1_2967363	1
				SCM000173.1_1419542	1
				SCM000176.1_543912	1
				SCM000169.1_3598355	1
				SCM000172.1_2762850	1
				SCM000175.1_657628	1
				SCM000173.1_1971872	1
				SCM000170.1_380095	1
				SCM000173.1_580421	1
				SCM000174.1_277222	1
				SCM000176.1_1571305	1
				SCM000173.1_3870119	1
				SCM000175.1_1875026	1
				SCM000172.1_3254556	1
				SCM000170.1_77874	1
				SCM000170.1_3031469	1
				SCM000173.1_3346798	1
				SCM000171.1_767057	1
				SCM000171.1_2621408	1
				SCM000175.1_1913177	1
				SCM000173.1_3156383	1
				SCM000171.1_3263544	1
				SCM000170.1_2855985	1
				SCM000172.1_2719037	1
				SCM000170.1_1453750	1
				SCM000173.1_214695	1
				SCM000169.1_3480816	1
				SCM000170.1_3474947	1
				SCM000171.1_3901905	1
				SCM000169.1_4359900	1
				SCM000175.1_180009	1
				SCM000175.1_1881910	1
				SCM000169.1_3395504	1
				SCM000171.1_748407	1
				SCM000169.1_3161129	1
				SCM000174.1_1532733	1
				SCM000169.1_2997241	1
				SCM000172.1_2056211	1
				SCM000171.1_1854615	1
				SCM000174.1_2154165	1
				SCM000173.1_3851621	1
				SCM000173.1_213979	1
				SCM000173.1_3852711	1
				SCM000171.1_740546	1
				SCM000173.1_3852944	1
				SCM000170.1_169374	1
				SCM000174.1_1197909	1
				SCM000174.1_2919590	1
				SCM000175.1_1864677	1
				SCM000170.1_1186219	1
				SCM000169.1_1457618	1
				SCM000172.1_1055076	1
				SCM000169.1_1472018	1
				SCM000176.1_861940	1
				SCM000170.1_2436652	1
				SCM000173.1_3861026	1
				SCM000176.1_777208	1
				SCM000169.1_950067	1
				SCM000171.1_2804031	1
				SCM000171.1_542764	1
				SCM000169.1_832093	1
				SCM000171.1_485976	1
				SCM000172.1_3268107	1
				SCM000174.1_30235	1
				SCM000174.1_43362	1
				SCM000174.1_3006717	1
				SCM000174.1_3291117	1
				SCM000174.1_922796	1
				SCM000173.1_159390	1
				SCM000169.1_4316983	1
				SCM000174.1_778270	1
				SCM000174.1_3329199	1
				SCM000171.1_3001370	1
				SCM000171.1_3529199	1
				SCM000169.1_1516300	1
				SCM000174.1_3326833	1
				SCM000176.1_398184	1
				SCM000171.1_343555	1
				SCM000172.1_3882322	1
				SCM000171.1_2141006	1
				SCM000173.1_3861557	1
				SCM000172.1_188501	1
				SCM000174.1_1898632	1
				SCM000175.1_1650985	1
				SCM000170.1_4649744	1
				SCM000170.1_444625	1
				SCM000174.1_295309	1
				SCM000175.1_52571	1
				SCM000173.1_3850563	1
				SCM000176.1_1571417	1
				SCM000169.1_1414608	1
				SCM000171.1_3701540	1
				SCM000170.1_897031	1
				SCM000175.1_1863242	1
				SCM000171.1_3008744	1
				SCM000172.1_2842465	1
				SCM000171.1_4005809	1
				SCM000169.1_1349416	1
				SCM000176.1_859704	1
				SCM000170.1_1097223	1
				SCM000176.1_763701	1
				SCM000171.1_3085654	1
				SCM000175.1_1870604	1
				SCM000175.1_1577551	1
				SCM000170.1_2264163	1
				SCM000174.1_1986157	1
				SCM000172.1_1862301	1
				SCM000170.1_3289547	1
				SCM000171.1_3886011	1
				SCM000170.1_1488099	1
				SCM000174.1_388421	1
				SCM000174.1_3770494	1
				SCM000172.1_2456752	1
				SCM000171.1_1107461	1
				SCM000174.1_1783059	1
				SCM000169.1_1411260	1
				SCM000170.1_710964	1
				SCM000174.1_3770541	1
				SCM000176.1_152689	1
				SCM000170.1_812486	1
				SCM000173.1_1428712	1
				SCM000170.1_1991025	1
				SCM000173.1_1794462	1
				SCM000173.1_3370907	1
				SCM000172.1_2769430	1
				SCM000170.1_3122896	1
				SCM000175.1_1886198	1
				SCM000173.1_3937455	1
				SCM000172.1_2527422	1
				SCM000169.1_4128201	1
				SCM000173.1_2973919	1
				SCM000176.1_1817260	1
				SCM000173.1_1501575	1
				SCM000169.1_965131	1
				SCM000170.1_2641060	1
				SCM000172.1_2147126	1
				SCM000173.1_2475475	1
				SCM000173.1_3850971	1
				SCM000175.1_440048	1
				SCM000173.1_3850986	1
				SCM000174.1_3672246	1
				SCM000173.1_3851050	1
				SCM000172.1_2545584	1
				SCM000173.1_3851123	1
				SCM000169.1_2798922	1
				SCM000173.1_3851139	1
				SCM000172.1_3283798	1
				SCM000173.1_3851145	1
				SCM000169.1_4726854	1
				SCM000173.1_3851149	1
				SCM000173.1_2475881	1
				SCM000173.1_3851223	1
				SCM000174.1_117893	1
				SCM000173.1_3851253	1
				SCM000169.1_3792846	1
				SCM000173.1_3851257	1
				SCM000171.1_984436	1
				SCM000173.1_3851297	1
				SCM000170.1_4714845	1
				SCM000173.1_3851303	1
				SCM000174.1_2043055	1
				SCM000173.1_3851726	1
				SCM000172.1_3852188	1
				SCM000173.1_3851760	1
				SCM000171.1_1930813	1
				SCM000173.1_3851763	1
				SCM000170.1_3450703	1
				SCM000173.1_3852261	1
				SCM000169.1_3331812	1
				SCM000173.1_3853047	1
				SCM000171.1_1960092	1
				SCM000173.1_3853054	1
				SCM000169.1_3038263	1
				SCM000173.1_3853129	1
				SCM000169.1_1998233	1
				SCM000173.1_3853354	1
				SCM000170.1_3740584	1
				SCM000173.1_3853405	1
				SCM000171.1_403352	1
				SCM000173.1_3853469	1
				SCM000170.1_3731590	1
				SCM000173.1_3853472	1
				SCM000170.1_952740	1
				SCM000173.1_3853509	1
				SCM000175.1_1086277	1
				SCM000173.1_3854113	1
				SCM000171.1_1120545	1
				SCM000173.1_3854123	1
				SCM000171.1_1647191	1
				SCM000174.1_3547173	1
				SCM000171.1_2020179	1
				SCM000175.1_542362	1
				SCM000169.1_4908205	1
				SCM000173.1_3867696	1
				SCM000170.1_4595115	1
				SCM000173.1_3851919	1
				SCM000172.1_1160250	1
				SCM000173.1_3869755	1
				SCM000170.1_1632446	1
				SCM000171.1_3046017	1
				SCM000175.1_1913054	1
				SCM000170.1_2891769	1
				SCM000175.1_1906613	1
				SCM000170.1_1975417	1
				SCM000173.1_1448659	1
				SCM000174.1_3638224	1
				SCM000174.1_989173	1
				SCM000172.1_1003917	1
				SCM000173.1_188022	1
				SCM000169.1_3542917	1
				SCM000175.1_1863257	1
				SCM000170.1_4068700	1
				SCM000171.1_3598606	1
				SCM000169.1_4568800	1
				SCM000170.1_4757150	1
				SCM000175.1_104876	1
				SCM000169.1_4359262	1
				SCM000171.1_3683192	1
				SCM000169.1_4359269	1
				SCM000175.1_1883800	1
				SCM000172.1_3466421	1
				SCM000170.1_1072390	1
				SCM000173.1_396196	1
				SCM000171.1_2232009	1
				SCM000175.1_67585	1
				SCM000173.1_3890324	1
				SCM000170.1_1878657	1
				SCM000175.1_1926229	1
				SCM000172.1_2475503	1
				SCM000173.1_281047	1
				SCM000170.1_3446855	1
				SCM000170.1_3187614	1
				SCM000172.1_1686758	1
				SCM000171.1_3063605	1
				SCM000173.1_689760	1
				SCM000172.1_343536	1
				SCM000172.1_1969056	1
				SCM000173.1_3866070	1
				SCM000169.1_2492656	1
				SCM000170.1_1006410	1
				SCM000172.1_2424673	1
				SCM000173.1_3799366	1
				SCM000171.1_1509770	1
				SCM000173.1_3846274	1
				SCM000173.1_3848347	1
				SCM000170.1_937367	1
				SCM000172.1_2089172	1
				SCM000174.1_2423959	1
				SCM000172.1_197074	1
				SCM000175.1_1407639	1
				SCM000176.1_1408041	1
				SCM000169.1_2783325	1
				SCM000176.1_608124	1
				SCM000174.1_2959619	1
				SCM000169.1_4910913	1
				SCM000173.1_2061825	1
				SCM000169.1_3542728	1
				SCM000171.1_3940457	1
				SCM000176.1_1444990	1
				SCM000176.1_901295	1
				SCM000174.1_1726416	1
				SCM000172.1_3428921	1
				SCM000174.1_3161213	1
				SCM000169.1_4912604	1
				SCM000170.1_874270	1
				SCM000172.1_430051	1
				SCM000175.1_1863116	1
				SCM000173.1_3926434	1
				SCM000174.1_861842	1
				SCM000173.1_439977	1
				SCM000169.1_4500269	1
				SCM000175.1_1906747	1
				SCM000170.1_2587606	1
				SCM000171.1_530696	1
				SCM000169.1_2005184	1
				SCM000174.1_3013984	1
				SCM000172.1_2911803	1
				SCM000172.1_2363440	1
				SCM000169.1_4775368	1
				SCM000171.1_2183140	1
				SCM000171.1_3775684	1
				SCM000170.1_1223729	1
				SCM000169.1_1265005	1
				SCM000169.1_4451115	1
				SCM000169.1_2200298	1
				SCM000173.1_816941	1
				SCM000174.1_2234602	1
				SCM000174.1_3208052	1
				SCM000174.1_676515	1
				SCM000174.1_2008710	1
				SCM000173.1_3850555	1
				SCM000171.1_2326262	1
				SCM000169.1_740188	1
				SCM000176.1_1093164	1
				SCM000173.1_3756324	1
				SCM000169.1_790778	1
				SCM000173.1_2029344	1
				SCM000169.1_3719878	1
				SCM000171.1_3121535	1
				SCM000170.1_4215091	1
				SCM000174.1_3491652	1
				SCM000171.1_3544181	1
				SCM000170.1_940710	1
				SCM000176.1_13844	1
				SCM000171.1_2504659	1
				SCM000172.1_3528540	1
				SCM000176.1_1578124	1
				SCM000170.1_304644	1
				SCM000172.1_3021951	1
				SCM000170.1_4756634	1
				SCM000170.1_4111244	1
				SCM000171.1_2909159	1
				SCM000169.1_4066290	1
				SCM000172.1_68575	1
				SCM000172.1_155983	1
				SCM000176.1_567907	1
				SCM000174.1_1529553	1
				SCM000172.1_1640462	1
				SCM000171.1_3820444	1
				SCM000173.1_85838	1
				SCM000172.1_2389558	1
				SCM000172.1_157567	1
				SCM000173.1_3859953	1
				SCM000169.1_3846384	1
				SCM000171.1_1995729	1
				SCM000169.1_2834787	1
				SCM000175.1_1264026	1
				SCM000173.1_3937159	1
				SCM000170.1_2140225	1
				SCM000169.1_3334228	1
				SCM000176.1_1267054	1
				SCM000170.1_1576999	1
				SCM000173.1_199667	1
				SCM000169.1_417854	1
				SCM000176.1_1570855	1
				SCM000169.1_3295667	1
				SCM000169.1_2549824	1
				SCM000173.1_3848195	1
				SCM000169.1_943895	1
				SCM000170.1_4795351	1
				SCM000176.1_19148	1
				SCM000176.1_503791	1
				SCM000175.1_1695370	1
				SCM000174.1_498489	1
				SCM000175.1_1863032	1
				SCM000170.1_1293555	1
				SCM000170.1_22903	1
				SCM000169.1_3733459	1
				SCM000173.1_2352189	1
				SCM000174.1_3329373	1
				SCM000174.1_2684663	1
				SCM000169.1_770720	1
				SCM000172.1_3887718	1
				SCM000173.1_863237	1
				SCM000173.1_3869983	1
				SCM000170.1_892966	1
				SCM000175.1_1868815	1
				SCM000173.1_1817216	1
				SCM000171.1_3302965	1
				SCM000169.1_1791096	1
				SCM000171.1_3608660	1
				SCM000171.1_2041323	1
				SCM000175.1_1722571	1
				SCM000171.1_3723464	1
				SCM000171.1_748512	1
				SCM000174.1_3142443	1
				SCM000173.1_1670319	1
				SCM000170.1_4599718	1
				SCM000176.1_1328250	1
				SCM000170.1_2050890	1
				SCM000171.1_417635	1
				SCM000171.1_950100	1
				SCM000171.1_3384137	1
				SCM000173.1_421616	1
				SCM000170.1_1543842	1
				SCM000171.1_306564	1
				SCM000175.1_58607	1
				SCM000173.1_3836463	1
				SCM000174.1_3036744	1
				SCM000175.1_1907429	1
				SCM000172.1_1816704	1
				SCM000173.1_3848230	1
				SCM000173.1_3848346	1
				SCM000169.1_2074480	1
				SCM000173.1_3848365	1
				SCM000175.1_1916498	1
				SCM000173.1_3848725	1
				SCM000171.1_1086060	1
				SCM000173.1_3848804	1
				SCM000169.1_2894471	1
				SCM000173.1_3848818	1
				SCM000170.1_211553	1
				SCM000169.1_4905300	1
				SCM000169.1_1300740	1
				SCM000170.1_3711119	1
				SCM000169.1_2433740	1
				SCM000174.1_1175560	1
				SCM000170.1_4289263	1
				SCM000169.1_789910	1
				SCM000173.1_2899329	1
				SCM000175.1_1862915	1
				SCM000170.1_456582	1
				SCM000175.1_1862932	1
				SCM000175.1_1704591	1
				SCM000170.1_2835911	1
				SCM000174.1_1980994	1
				SCM000170.1_2886378	1
				SCM000174.1_2840443	1
				SCM000170.1_116249	1
				SCM000176.1_1707583	1
				SCM000173.1_3860848	1
				SCM000172.1_2196265	1
				SCM000173.1_3849936	1
				SCM000171.1_1150266	1
				SCM000173.1_3850427	1
				SCM000170.1_3181826	1
				SCM000173.1_3852704	1
				SCM000169.1_2985314	1
				SCM000173.1_3851617	1
				SCM000169.1_4482882	1
				SCM000173.1_3851718	1
				SCM000172.1_151230	1
				SCM000173.1_3852735	1
				SCM000170.1_1591133	1
				SCM000173.1_3852769	1
				SCM000169.1_496592	1
				SCM000173.1_3852957	1
				SCM000172.1_1025295	1
				SCM000173.1_3852962	1
				SCM000174.1_34387	1
				SCM000173.1_3852969	1
				SCM000175.1_1003647	1
				SCM000173.1_2103561	1
				SCM000172.1_2231017	1
				SCM000169.1_3923520	1
				SCM000170.1_2566106	1
				SCM000175.1_1865676	1
				SCM000176.1_1102160	1
				SCM000171.1_3620971	1
				SCM000176.1_1571294	1
				SCM000169.1_3239918	1
				SCM000173.1_2468519	1
				SCM000176.1_1574827	1
				SCM000170.1_1203586	1
				SCM000173.1_3937501	1
				SCM000176.1_228506	1
				SCM000172.1_2473836	1
				SCM000175.1_1850725	1
				SCM000169.1_1477466	1
				SCM000169.1_601252	1
				SCM000170.1_2227460	1
				SCM000171.1_2244555	1
				SCM000171.1_3248257	1
				SCM000172.1_3072600	1
				SCM000173.1_3851448	1
				SCM000175.1_1880582	1
				SCM000172.1_2306371	1
				SCM000170.1_3436097	1
				SCM000170.1_1151242	1
				SCM000170.1_682272	1
				SCM000169.1_489127	1
				SCM000175.1_1901526	1
				SCM000173.1_3849108	1
				SCM000171.1_748200	1
				SCM000171.1_3661167	1
				SCM000169.1_1349473	1
				SCM000175.1_1526114	1
				SCM000170.1_2698345	1
				SCM000172.1_987840	1
				SCM000169.1_4865494	1
				SCM000170.1_3945197	1
				SCM000175.1_1868732	1
				SCM000172.1_2459943	1
				SCM000175.1_1188607	1
				SCM000174.1_3000377	1
				SCM000169.1_3709519	1
				SCM000170.1_4350579	1
				SCM000171.1_464319	1
				SCM000175.1_1386175	1
				SCM000170.1_3759134	1
				SCM000174.1_3578161	1
				SCM000169.1_2973279	1
				SCM000170.1_4186432	1
				SCM000173.1_255673	1
				SCM000171.1_222266	1
				SCM000174.1_2787061	1
				SCM000169.1_4671340	1
				SCM000170.1_4086912	1
				SCM000171.1_1399445	1
				SCM000172.1_2416326	1
				SCM000170.1_1822435	1
				SCM000174.1_2024203	1
				SCM000169.1_2065990	1
				SCM000172.1_3813932	1
				SCM000169.1_2141400	1
				SCM000174.1_1742915	1
				SCM000169.1_4867339	1
				SCM000171.1_3940458	1
				SCM000169.1_1649748	1
				SCM000173.1_3103016	1
				SCM000175.1_1142461	1
				SCM000170.1_1562712	1
				SCM000170.1_1985576	1
				SCM000171.1_3186013	1
				SCM000172.1_66167	1
				SCM000175.1_1107164	1
				SCM000172.1_742810	1
				SCM000176.1_379880	1
				SCM000171.1_748567	1
				SCM000170.1_3350295	1
				SCM000173.1_118875	1
				SCM000170.1_3228525	1
				SCM000169.1_3959403	1
				SCM000170.1_1038326	1
				SCM000170.1_2278031	1
				SCM000172.1_2012043	1
				SCM000170.1_4824414	1
				SCM000170.1_645964	1
				SCM000175.1_1913191	1
				SCM000173.1_352341	1
				SCM000172.1_2559662	1
				SCM000175.1_1885778	1
				SCM000171.1_3097063	1
				SCM000169.1_4905342	1
				SCM000169.1_3995182	1
				SCM000176.1_391945	1
				SCM000175.1_1885731	1
				SCM000174.1_2043224	1
				SCM000175.1_1885736	1
				SCM000169.1_4310835	1
				SCM000171.1_3555248	1
				SCM000170.1_3080269	1
				SCM000176.1_222	1
				SCM000171.1_1478143	1
				SCM000171.1_735443	1
				SCM000170.1_347345	1
				SCM000176.1_915809	1
				SCM000171.1_2823903	1
				SCM000174.1_2984273	1
				SCM000169.1_2032927	1
				SCM000173.1_207271	1
				SCM000169.1_1812310	1
				SCM000173.1_1825148	1
				SCM000169.1_4912509	1
				SCM000173.1_3042466	1
				SCM000174.1_3470270	1
				SCM000169.1_2972531	1
				SCM000172.1_1246124	1
				SCM000174.1_3148431	1
				SCM000172.1_140268	1
				SCM000169.1_1006760	1
				SCM000170.1_853930	1
				SCM000169.1_3052206	1
				SCM000170.1_1656988	1
				SCM000174.1_419724	1
				SCM000170.1_3048593	1
				SCM000171.1_906114	1
				SCM000170.1_391932	1
				SCM000169.1_1453547	1
				SCM000169.1_4269010	1
				SCM000172.1_3402403	1
				SCM000174.1_2164876	1
				SCM000171.1_1575373	1
				SCM000169.1_3790766	1
				SCM000173.1_3742560	1
				SCM000169.1_1645318	1
				SCM000170.1_1476225	1
				SCM000173.1_472600	1
				SCM000170.1_3080263	1
				SCM000174.1_2329797	1
				SCM000173.1_1788356	1
				SCM000169.1_4640074	1
				SCM000171.1_1148477	1
				SCM000170.1_1855443	1
				SCM000169.1_4866349	1
				SCM000169.1_1718312	1
				SCM000170.1_2182149	1
				SCM000169.1_4548246	1
				SCM000170.1_1248614	1
				SCM000170.1_4704789	1
				SCM000170.1_3518439	1
				SCM000171.1_878230	1
				SCM000173.1_575353	1
				SCM000172.1_1090323	1
				SCM000176.1_1556174	1
				SCM000174.1_1100899	1
				SCM000169.1_2583765	1
				SCM000174.1_2985228	1
				SCM000175.1_1724458	1
				SCM000173.1_2115165	1
				SCM000173.1_1796046	1
				SCM000174.1_3173887	1
				SCM000172.1_406921	1
				SCM000171.1_3584470	1
				SCM000176.1_825035	1
				SCM000173.1_3937143	1
				SCM000175.1_1811851	1
				SCM000171.1_1167950	1
				SCM000174.1_2224982	1
				SCM000172.1_3820950	1
				SCM000170.1_756670	1
				SCM000172.1_2475552	1
				SCM000173.1_214144	1
				SCM000169.1_1698286	1
				SCM000171.1_1679409	1
				SCM000175.1_1863148	1
				SCM000169.1_4118940	1
				SCM000170.1_2230010	1
				SCM000171.1_1571342	1
				SCM000172.1_893556	1
				SCM000173.1_2066352	1
				SCM000172.1_3266464	1
				SCM000174.1_1858681	1
				SCM000176.1_229322	1
				SCM000174.1_3340303	1
				SCM000169.1_4310773	1
				SCM000175.1_98042	1
				SCM000171.1_3143923	1
				SCM000172.1_991973	1
				SCM000174.1_2991487	1
				SCM000174.1_2559115	1
				SCM000169.1_2637237	1
				SCM000171.1_3185510	1
				SCM000174.1_1683203	1
				SCM000175.1_440237	1
				SCM000170.1_430903	1
				SCM000173.1_1025708	1
				SCM000174.1_3111973	1
				SCM000172.1_3913537	1
				SCM000175.1_1724887	1
				SCM000173.1_1546862	1
				SCM000169.1_3647395	1
				SCM000171.1_3197402	1
				SCM000170.1_2694554	1
				SCM000171.1_2784798	1
				SCM000170.1_121295	1
				SCM000169.1_1357598	1
				SCM000169.1_1670180	1
				SCM000170.1_3190763	1
				SCM000173.1_3850109	1
				SCM000171.1_2679875	1
				SCM000173.1_3850113	1
				SCM000171.1_3655109	1
				SCM000170.1_1579166	1
				SCM000175.1_1733028	1
				SCM000173.1_316675	1
				SCM000172.1_2936772	1
				SCM000169.1_4148500	1
				SCM000170.1_3402282	1
				SCM000174.1_1168642	1
				SCM000174.1_1385610	1
				SCM000173.1_3850423	1
				SCM000176.1_2270	1
				SCM000173.1_3851065	1
				SCM000174.1_1947245	1
				SCM000173.1_3851089	1
				SCM000169.1_3928409	1
				SCM000173.1_3851107	1
				SCM000169.1_3314270	1
				SCM000173.1_3851399	1
				SCM000171.1_2423899	1
				SCM000173.1_3851434	1
				SCM000171.1_500862	1
				SCM000173.1_3851554	1
				SCM000169.1_2649366	1
				SCM000173.1_3851565	1
				SCM000173.1_3851573	1
				SCM000175.1_426339	1
				SCM000173.1_3851598	1
				SCM000169.1_1944311	1
				SCM000173.1_3852056	1
				SCM000176.1_177642	1
				SCM000173.1_3852057	1
				SCM000170.1_719357	1
				SCM000173.1_3852099	1
				SCM000170.1_4003136	1
				SCM000173.1_3852146	1
				SCM000170.1_4578005	1
				SCM000173.1_3852159	1
				SCM000174.1_641048	1
				SCM000173.1_3852433	1
				SCM000169.1_3995594	1
				SCM000173.1_3853221	1
				SCM000175.1_1653053	1
				SCM000173.1_3853460	1
				SCM000169.1_963387	1
				SCM000173.1_3854198	1
				SCM000173.1_1717238	1
				SCM000173.1_3854199	1
				SCM000169.1_830630	1
				SCM000173.1_3872933	1
				SCM000171.1_385145	1
				SCM000173.1_349590	1
				SCM000170.1_167878	1
				SCM000170.1_3720536	1
				SCM000173.1_2918838	1
				SCM000169.1_3575109	1
				SCM000170.1_4216681	1
				SCM000173.1_2626670	1
				SCM000175.1_1724540	1
				SCM000175.1_1871570	1
				SCM000176.1_840797	1
				SCM000174.1_2911631	1
				SCM000173.1_239226	1
				SCM000172.1_945569	1
				SCM000170.1_4633525	1
				SCM000175.1_1933074	1
				SCM000170.1_4176764	1
				SCM000172.1_1935816	1
				SCM000173.1_447817	1
				SCM000171.1_3020372	1
				SCM000174.1_376972	1
				SCM000172.1_167039	1
				SCM000170.1_2956725	1
				SCM000169.1_2551855	1
				SCM000170.1_757402	1
				SCM000170.1_3716206	1
				SCM000172.1_1499503	1
				SCM000172.1_2046608	1
				SCM000175.1_868999	1
				SCM000175.1_1297370	1
				SCM000176.1_1722899	1
				SCM000173.1_3854370	1
				SCM000176.1_1428543	1
				SCM000170.1_939378	1
				SCM000170.1_274553	1
				SCM000170.1_2777691	1
				SCM000173.1_1793281	1
				SCM000169.1_521837	1
				SCM000174.1_1445429	1
				SCM000173.1_351922	1
				SCM000170.1_559742	1
				SCM000169.1_3817247	1
				SCM000172.1_3126628	1
				SCM000170.1_4256058	1
				SCM000176.1_790345	1
				SCM000173.1_3860817	1
				SCM000173.1_3753837	1
				SCM000175.1_1870706	1
				SCM000172.1_1304738	1
				SCM000173.1_3868408	1
				SCM000171.1_1244394	1
				SCM000170.1_2385931	1
				SCM000170.1_391807	1
				SCM000174.1_77505	1
				SCM000175.1_1443477	1
				SCM000174.1_2963729	1
				SCM000174.1_1506351	1
				SCM000170.1_3972215	1
				SCM000170.1_13911	1
				SCM000171.1_1773781	1
				SCM000169.1_1913499	1
				SCM000170.1_3552457	1
				SCM000173.1_2679796	1
				SCM000169.1_3046528	1
				SCM000174.1_887638	1
				SCM000170.1_1469981	1
				SCM000170.1_1623995	1
				SCM000174.1_895208	1
				SCM000175.1_1875549	1
				SCM000170.1_2694839	1
				SCM000173.1_3850569	1
				SCM000169.1_53723	1
				SCM000172.1_3838556	1
				SCM000174.1_3089560	1
				SCM000172.1_1013153	1
				SCM000176.1_1665649	1
				SCM000175.1_1871273	1
				SCM000172.1_1257612	1
				SCM000176.1_227083	1
				SCM000173.1_3775176	1
				SCM000169.1_4158351	1
				SCM000174.1_2435135	1
				SCM000169.1_3382363	1
				SCM000170.1_2594228	1
				SCM000170.1_1117651	1
				SCM000171.1_3031536	1
				SCM000174.1_471733	1
				SCM000174.1_1142936	1
				SCM000176.1_83123	1
				SCM000174.1_248730	1
				SCM000174.1_2187646	1
				SCM000173.1_3031950	1
				SCM000175.1_1206298	1
				SCM000174.1_1514941	1
				SCM000171.1_3296026	1
				SCM000169.1_1031670	1
				SCM000173.1_3939232	1
				SCM000169.1_1542131	1
				SCM000172.1_1589655	1
				SCM000175.1_1058401	1
				SCM000172.1_3768673	1
				SCM000171.1_3391407	1
				SCM000174.1_521245	1
				SCM000170.1_2207775	1
				SCM000173.1_97892	1
				SCM000169.1_1646337	1
				SCM000174.1_2767138	1
				SCM000174.1_2984253	1
				SCM000169.1_877237	1
				SCM000173.1_775398	1
				SCM000170.1_1363291	1
				SCM000174.1_2862320	1
				SCM000170.1_1479863	1
				SCM000169.1_644402	1
				SCM000176.1_523499	1
				SCM000170.1_167903	1
				SCM000170.1_4467272	1
				SCM000173.1_98560	1
				SCM000170.1_2291014	1
				SCM000172.1_1347782	1
				SCM000169.1_289121	1
				SCM000170.1_185431	1
				SCM000170.1_1057673	1
				SCM000175.1_814939	1
				SCM000174.1_1010133	1
				SCM000174.1_224244	1
				SCM000170.1_602074	1
				SCM000174.1_1637146	1
				SCM000175.1_1460682	1
				SCM000174.1_326985	1
				SCM000170.1_559784	1
				SCM000170.1_851450	1
				SCM000169.1_4154001	1
				SCM000176.1_193101	1
				SCM000171.1_2586796	1
				SCM000169.1_1250500	1
				SCM000169.1_4447576	1
				SCM000170.1_1573825	1
				SCM000176.1_1219562	1
				SCM000176.1_129978	1
				SCM000170.1_2916263	1
				SCM000176.1_450084	1
				SCM000169.1_2421511	1
				SCM000169.1_1729071	1
				SCM000173.1_1538891	1
				SCM000174.1_43896	1
				SCM000170.1_2263385	1
				SCM000176.1_1350837	1
				SCM000170.1_4684224	1
				SCM000171.1_2412048	1
				SCM000176.1_1278137	1
				SCM000173.1_1861312	1
				SCM000174.1_1588100	1
				SCM000173.1_118112	1
				SCM000169.1_4092772	1
				SCM000175.1_501570	1
				SCM000173.1_109255	1
				SCM000170.1_1958231	1
				SCM000174.1_2114502	1
				SCM000169.1_2425015	1
				SCM000174.1_884134	1
				SCM000174.1_2020490	1
				SCM000173.1_994492	1
				SCM000172.1_2246778	1
				SCM000170.1_3338224	1
				SCM000171.1_2475481	1
				SCM000175.1_1861732	1
				SCM000174.1_1197874	1
				SCM000171.1_2141012	1
				SCM000173.1_855065	1
				SCM000170.1_437487	1
				SCM000173.1_16892	1
				SCM000170.1_3936282	1
				SCM000174.1_1339222	1
				SCM000174.1_2173210	1
				SCM000171.1_3790223	1
				SCM000169.1_4357649	1
				SCM000169.1_1253210	1
				SCM000169.1_3723366	1
				SCM000170.1_1233725	1
				SCM000170.1_3163489	1
				SCM000170.1_3650049	1
				SCM000172.1_2149127	1
				SCM000170.1_4198275	1
				SCM000173.1_3847705	1
				SCM000175.1_1878090	1
				SCM000172.1_1895879	1
				SCM000172.1_1511544	1
				SCM000174.1_2957959	1
				SCM000172.1_2876502	1
				SCM000171.1_2070751	1
				SCM000169.1_1694386	1
				SCM000173.1_2670794	1
				SCM000172.1_1843615	1
				SCM000169.1_4903921	1
				SCM000175.1_1915678	1
				SCM000172.1_3403687	1
				SCM000169.1_509971	1
				SCM000169.1_171974	1
				SCM000170.1_180386	1
				SCM000172.1_1937612	1
				SCM000174.1_109361	1
				SCM000169.1_4727240	1
				SCM000172.1_1527033	1
				SCM000170.1_874344	1
				SCM000172.1_2298371	1
				SCM000169.1_1457274	1
				SCM000171.1_1718879	1
				SCM000169.1_2039619	1
				SCM000175.1_1651472	1
				SCM000175.1_1944070	1
				SCM000175.1_1867850	1
				SCM000175.1_1865049	1
				SCM000173.1_3861627	1
				SCM000176.1_1090721	1
				SCM000173.1_3848173	1
				SCM000173.1_3848219	1
				SCM000171.1_951599	1
				SCM000173.1_3848506	1
				SCM000173.1_3866015	1
				SCM000176.1_963721	1
				SCM000169.1_4778969	1
				SCM000169.1_1274997	1
				SCM000171.1_718855	1
				SCM000174.1_1751266	1
				SCM000169.1_1621414	1
				SCM000173.1_3372793	1
				SCM000169.1_3453018	1
				SCM000169.1_4411541	1
				SCM000174.1_2124155	1
				SCM000171.1_2072109	1
				SCM000171.1_2850019	1
				SCM000171.1_2817399	1
				SCM000173.1_1452685	1
				SCM000170.1_3294824	1
				SCM000176.1_224853	1
				SCM000171.1_3950839	1
				SCM000175.1_1460208	1
				SCM000173.1_1718603	1
				SCM000176.1_880410	1
				SCM000170.1_3265653	1
				SCM000175.1_1882265	1
				SCM000170.1_2605021	1
				SCM000173.1_1751468	1
				SCM000175.1_1664186	1
				SCM000172.1_3723206	1
				SCM000169.1_1983109	1
				SCM000170.1_4279789	1
				SCM000173.1_3865949	1
				SCM000172.1_2318731	1
				SCM000175.1_1892657	1
				SCM000175.1_1185335	1
				SCM000176.1_1100226	1
				SCM000175.1_1918523	1
				SCM000172.1_356738	1
				SCM000170.1_168887	1
				SCM000175.1_1175377	1
				SCM000171.1_600848	1
				SCM000171.1_2041339	1
				SCM000169.1_4542689	1
				SCM000171.1_738489	1
				SCM000174.1_2687575	1
				SCM000170.1_2471528	1
				SCM000170.1_1277316	1
				SCM000173.1_2610700	1
				SCM000173.1_349689	1
				SCM000174.1_2034212	1
				SCM000169.1_2720671	1
				SCM000175.1_1507038	1
				SCM000173.1_1931453	1
				SCM000174.1_3036732	1
				SCM000171.1_1863835	1
				SCM000173.1_848328	1
				SCM000173.1_3937254	1
				SCM000170.1_2236149	1
				SCM000170.1_1038988	1
				SCM000173.1_18428	1
				SCM000174.1_3012732	1
				SCM000170.1_318528	1
				SCM000173.1_3866897	1
				SCM000169.1_3988295	1
				SCM000171.1_514192	1
				SCM000175.1_603076	1
				SCM000170.1_3697043	1
				SCM000176.1_1573089	1
				SCM000175.1_550193	1
				SCM000172.1_3567019	1
				SCM000172.1_2289272	1
				SCM000170.1_1034359	1
				SCM000176.1_790406	1
				SCM000170.1_1165365	1
				SCM000170.1_3004026	1
				SCM000174.1_850991	1
				SCM000171.1_3299568	1
				SCM000173.1_3862013	1
				SCM000169.1_247440	1
				SCM000173.1_121801	1
				SCM000173.1_454505	1
				SCM000169.1_4903932	1
				SCM000173.1_3637641	1
				SCM000173.1_616011	1
				SCM000170.1_3002458	1
				SCM000170.1_1980639	1
				SCM000175.1_55682	1
				SCM000172.1_3148516	1
				SCM000176.1_862226	1
				SCM000174.1_944797	1
				SCM000174.1_3111976	1
				SCM000171.1_298927	1
				SCM000175.1_1913109	1
				SCM000175.1_1269109	1
				SCM000175.1_1863039	1
				SCM000169.1_4422662	1
				SCM000175.1_1010545	1
				SCM000175.1_1713058	1
				SCM000176.1_1057241	1
				SCM000172.1_3314319	1
				SCM000169.1_3960932	1
				SCM000170.1_4368520	1
				SCM000173.1_1179141	1
				SCM000175.1_1395821	1
				SCM000173.1_2580843	1
				SCM000176.1_1785940	1
				SCM000172.1_2596758	1
				SCM000169.1_803939	1
				SCM000169.1_4310538	1
				SCM000169.1_3622248	1
				SCM000175.1_1925395	1
				SCM000176.1_1399655	1
				SCM000171.1_1938641	1
				SCM000169.1_2415315	1
				SCM000170.1_505325	1
				SCM000175.1_1510319	1
				SCM000172.1_2518359	1
				SCM000170.1_1285447	1
				SCM000169.1_2610473	1
				SCM000173.1_1904236	1
				SCM000170.1_4789130	1
				SCM000171.1_3218980	1
				SCM000169.1_1703848	1
				SCM000172.1_1055358	1
				SCM000170.1_2620273	1
				SCM000171.1_3234711	1
				SCM000175.1_1906642	1
				SCM000173.1_2766795	1
				SCM000174.1_1508758	1
				SCM000174.1_494202	1
				SCM000169.1_1061519	1
				SCM000169.1_1012913	1
				SCM000171.1_2797774	1
				SCM000174.1_1454144	1
				SCM000171.1_3936577	1
				SCM000169.1_715284	1
				SCM000170.1_624580	1
				SCM000172.1_2072888	1
				SCM000172.1_1925808	1
				SCM000174.1_1095447	1
				SCM000175.1_1867129	1
				SCM000169.1_1556272	1
				SCM000176.1_193102	1
				SCM000171.1_1882474	1
				SCM000172.1_789790	1
				SCM000173.1_51577	1
				SCM000172.1_1695103	1
				SCM000174.1_1385587	1
				SCM000172.1_2244080	1
				SCM000172.1_3682807	1
				SCM000169.1_3928978	1
				SCM000169.1_1163130	1
[truncated: 3,088 more rows]

## Sheet: POS_top100
XGBoost	Rank	Index	Rank	Random_Forest	Rank	Elastic Net	Rank	L2	Rank
SCM000171.1_2152837	1	SCM000171.1_2152837	1	SCM000171.1_2152837	1	SCM000172.1_1776238	1	SCM000172.1_1776238	1
SCM000171.1_4008692	1	SCM000171.1_4008692	1	SCM000171.1_4008692	1	SCM000172.1_2044297	2	SCM000172.1_2044297	2
SCM000170.1_428491	1	SCM000170.1_428491	1	SCM000170.1_428491	1	SCM000172.1_1781459	3	SCM000172.1_1781459	3
SCM000176.1_1278137	1	SCM000175.1_1619369	1	SCM000176.1_1278137	1	SCM000169.1_2248249	4	SCM000169.1_2248249	4
SCM000175.1_1619369	1	SCM000174.1_2234672	1	SCM000175.1_1619369	1	SCM000175.1_1220	5	SCM000175.1_1220	5
SCM000175.1_1526467	1	SCM000169.1_4687683	1	SCM000175.1_1526467	1	SCM000175.1_1619369	6	SCM000175.1_1619369	6
SCM000174.1_2234672	1	SCM000174.1_320872	1	SCM000174.1_2234672	1	SCM000171.1_1280552	7	SCM000171.1_1280552	7
SCM000174.1_3037060	1	SCM000175.1_2773	1	SCM000174.1_3037060	1	SCM000170.1_4013568	8	SCM000170.1_4013568	8
SCM000172.1_980790	1	SCM000169.1_1695079	1	SCM000172.1_980790	1	SCM000175.1_182583	9	SCM000175.1_182583	9
SCM000169.1_4687683	1	SCM000174.1_2876928	1	SCM000169.1_4687683	1	SCM000169.1_2200756	10	SCM000169.1_2200247	10
SCM000170.1_1851736	1	SCM000169.1_3338967	1	SCM000170.1_1851736	1	SCM000169.1_2200247	11	SCM000169.1_2200756	11
SCM000174.1_320872	1	SCM000174.1_2499075	1	SCM000174.1_320872	1	SCM000170.1_3847389	12	SCM000170.1_3847389	12
SCM000175.1_2773	1	SCM000171.1_3246186	1	SCM000175.1_2773	1	SCM000171.1_1250879	13	SCM000171.1_2152837	13
SCM000169.1_1695079	1	SCM000169.1_437573	1	SCM000169.1_1695079	1	SCM000175.1_1526762	14	SCM000171.1_1250879	14
SCM000172.1_3042576	1	SCM000169.1_494353	1	SCM000172.1_3042576	1	SCM000171.1_2152837	15	SCM000175.1_1526762	15
SCM000176.1_790457	1	SCM000174.1_3570132	1	SCM000176.1_790457	1	SCM000169.1_2200734	16	SCM000169.1_2200743	16
SCM000174.1_2876928	1	SCM000176.1_1832	1	SCM000174.1_2876928	1	SCM000169.1_2200743	17	SCM000170.1_78091	17
SCM000169.1_741711	1	SCM000175.1_485838	1	SCM000169.1_741711	1	SCM000174.1_3221937	18	SCM000174.1_3221937	18
SCM000169.1_3338967	1	SCM000171.1_1250879	1	SCM000169.1_3338967	1	SCM000169.1_2200719	19	SCM000171.1_1495725	19
SCM000173.1_2570663	1	SCM000170.1_4183310	1	SCM000174.1_2499075	1	SCM000169.1_2200303	20	SCM000169.1_2200734	20
SCM000174.1_2499075	1	SCM000173.1_153881	1	SCM000171.1_3246186	1	SCM000171.1_1279280	21	SCM000169.1_2200303	21
SCM000171.1_3246186	1	SCM000170.1_78091	1	SCM000169.1_437573	1	SCM000172.1_1833359	22	SCM000169.1_2200719	22
SCM000169.1_437573	1	SCM000170.1_889822	1	SCM000169.1_494353	1	SCM000170.1_78091	23	SCM000172.1_1833359	23
SCM000173.1_3865950	1	SCM000171.1_2805637	1	SCM000174.1_3570132	1	SCM000175.1_485838	24	SCM000171.1_1279280	24
SCM000172.1_118188	1	SCM000172.1_157567	1	SCM000176.1_1832	1	SCM000171.1_815059	25	SCM000171.1_815059	25
SCM000169.1_494353	1	SCM000172.1_1482111	1	SCM000171.1_1277675	1	SCM000172.1_53923	26	SCM000175.1_485838	26
SCM000174.1_3570132	1	SCM000172.1_2416326	1	SCM000173.1_3844899	1	SCM000171.1_1495725	27	SCM000175.1_1868732	27
SCM000176.1_1832	1	SCM000176.1_889390	1	SCM000175.1_485838	1	SCM000175.1_1868732	28	SCM000172.1_53923	28
SCM000171.1_1277675	1	SCM000173.1_792197	1	SCM000174.1_26605	1	SCM000173.1_3931602	29	SCM000172.1_3569582	29
SCM000173.1_3844899	1	SCM000176.1_83034	1	SCM000171.1_1250879	1	SCM000169.1_2189922	30	SCM000173.1_3931602	30
SCM000175.1_485838	1	SCM000175.1_836258	1	SCM000170.1_4183310	1	SCM000169.1_2200298	31	SCM000173.1_153881	31
SCM000173.1_3845598	1	SCM000169.1_4915228	1	SCM000173.1_153881	1	SCM000173.1_153881	32	SCM000169.1_2189922	32
SCM000170.1_4107936	1	SCM000169.1_2200743	1	SCM000176.1_1680960	1	SCM000169.1_1895046	33	SCM000171.1_1277675	33
SCM000174.1_26605	1	SCM000175.1_1411298	1	SCM000170.1_78091	1	SCM000172.1_3569582	34	SCM000175.1_1733343	34
SCM000171.1_1250879	1	SCM000172.1_2177590	1	SCM000170.1_889822	1	SCM000169.1_3953494	35	SCM000169.1_3953494	35
SCM000170.1_4183310	1	SCM000174.1_273407	1	SCM000171.1_2805637	1	SCM000175.1_1733343	36	SCM000169.1_2200298	36
SCM000173.1_153881	1	SCM000169.1_4158351	1	SCM000172.1_157567	1	SCM000170.1_3221026	37	SCM000176.1_901295	37
SCM000176.1_1680960	1	SCM000173.1_2132135	1	SCM000170.1_324134	1	SCM000171.1_2825869	38	SCM000173.1_3937419	38
SCM000170.1_78091	1	SCM000170.1_3847389	1	SCM000176.1_593043	1	SCM000173.1_2114370	39	SCM000169.1_1895046	39
SCM000170.1_889822	1	SCM000169.1_2248249	1	SCM000171.1_835508	1	SCM000171.1_1277675	40	SCM000174.1_2965116	40
SCM000171.1_2805637	1	SCM000173.1_226107	1	SCM000172.1_1482111	1	SCM000174.1_2965116	41	SCM000171.1_2825869	41
SCM000172.1_157567	1	SCM000172.1_2044297	1	SCM000172.1_2416326	1	SCM000169.1_3798270	42	SCM000173.1_2114370	42
SCM000170.1_324134	1	SCM000175.1_1868732	1	SCM000176.1_889390	1	SCM000173.1_3937419	43	SCM000175.1_1640663	43
SCM000176.1_593043	1	SCM000174.1_2234602	1	SCM000173.1_792197	1	SCM000171.1_521065	44	SCM000176.1_790386	44
SCM000171.1_835508	1	SCM000175.1_260043	1	SCM000171.1_1264320	1	SCM000172.1_3657730	45	SCM000171.1_521065	45
SCM000172.1_1482111	1	SCM000169.1_929152	1	SCM000170.1_4143806	1	SCM000175.1_1640663	46	SCM000169.1_3798270	46
SCM000172.1_2416326	1	SCM000175.1_1733343	1	SCM000176.1_83034	1	SCM000176.1_790386	47	SCM000170.1_3221026	47
SCM000176.1_889390	1	SCM000170.1_439270	1	SCM000175.1_836258	1	SCM000176.1_901295	48	SCM000176.1_790444	48
SCM000173.1_792197	1	SCM000172.1_262365	1	SCM000171.1_1061901	1	SCM000174.1_2234672	49	SCM000176.1_869632	49
SCM000171.1_1264320	1	SCM000171.1_1279280	1	SCM000169.1_4915228	1	SCM000176.1_869632	50	SCM000172.1_3657730	50
SCM000170.1_4143806	1	SCM000173.1_583182	1	SCM000169.1_2200743	1	SCM000176.1_790444	51	SCM000176.1_790405	51
SCM000176.1_83034	1	SCM000170.1_4833012	1	SCM000173.1_2075565	1	SCM000173.1_3937431	52	SCM000170.1_1046805	52
SCM000175.1_836258	1	SCM000175.1_1282362	1	SCM000175.1_1411298	1	SCM000174.1_3212458	53	SCM000176.1_790371	53
SCM000171.1_1061901	1	SCM000169.1_4917926	1	SCM000172.1_2177590	1	SCM000176.1_790371	54	SCM000173.1_3937431	54
SCM000169.1_4915228	1	SCM000170.1_1855443	1	SCM000174.1_273407	1	SCM000170.1_1046805	55	SCM000174.1_2234672	55
SCM000169.1_2200743	1	SCM000169.1_4913254	1	SCM000172.1_3083120	1	SCM000176.1_790405	56	SCM000170.1_4183310	56
SCM000173.1_2075565	1	SCM000173.1_40757	1	SCM000174.1_3597308	1	SCM000176.1_790457	57	SCM000176.1_790457	57
SCM000175.1_1411298	1	SCM000175.1_182583	1	SCM000169.1_4851011	1	SCM000172.1_898732	58	SCM000174.1_2241357	58
SCM000172.1_2177590	1	SCM000172.1_53923	1	SCM000173.1_3756088	1	SCM000174.1_2241357	59	SCM000172.1_898732	59
SCM000174.1_273407	1	SCM000170.1_2206104	1	SCM000169.1_4158351	1	SCM000170.1_4183310	60	SCM000174.1_3212458	60
SCM000172.1_3083120	1	SCM000176.1_390555	1	SCM000172.1_1925808	1	SCM000176.1_895546	61	SCM000176.1_895546	61
SCM000174.1_3597308	1	SCM000172.1_1359958	1	SCM000169.1_2201243	1	SCM000173.1_226107	62	SCM000169.1_1537732	62
SCM000169.1_4851011	1	SCM000173.1_3931602	1	SCM000175.1_323374	1	SCM000169.1_4687683	63	SCM000170.1_1822435	63
SCM000173.1_3756088	1	SCM000171.1_3371674	1	SCM000171.1_3265450	1	SCM000176.1_880410	64	SCM000176.1_880410	64
SCM000169.1_4158351	1	SCM000172.1_2321156	1	SCM000170.1_710964	1	SCM000170.1_1189880	65	SCM000169.1_4687683	65
SCM000172.1_1925808	1	SCM000174.1_2965116	1	SCM000173.1_2132135	1	SCM000176.1_790417	66	SCM000176.1_790417	66
SCM000169.1_2201243	1	SCM000172.1_1482682	1	SCM000170.1_3847389	1	SCM000169.1_1537732	67	SCM000176.1_790374	67
SCM000175.1_323374	1	SCM000173.1_2114370	1	SCM000171.1_3584470	1	SCM000173.1_3936325	68	SCM000173.1_3937466	68
SCM000171.1_3265450	1	SCM000172.1_1781459	1	SCM000169.1_2248249	1	SCM000172.1_3657653	69	SCM000176.1_790406	69
SCM000170.1_710964	1	SCM000169.1_2200247	1	SCM000173.1_226107	1	SCM000170.1_1822435	70	SCM000175.1_260043	70
SCM000173.1_2132135	1	SCM000172.1_3657653	1	SCM000172.1_2044297	1	SCM000175.1_260043	71	SCM000173.1_3936325	71
SCM000170.1_3847389	1	SCM000171.1_3675025	1	SCM000175.1_1868732	1	SCM000176.1_790374	72	SCM000170.1_1189880	72
SCM000171.1_3584470	1	SCM000172.1_1776238	1	SCM000175.1_1868815	1	SCM000173.1_3937466	73	SCM000176.1_876524	73
SCM000169.1_2248249	1	SCM000170.1_3635197	1	SCM000170.1_4637910	1	SCM000176.1_790406	74	SCM000176.1_790345	74
SCM000173.1_226107	1	SCM000170.1_4013568	1	SCM000173.1_2029344	1	SCM000173.1_3455149	75	SCM000173.1_3455149	75
SCM000172.1_2044297	1	SCM000169.1_1895046	1	SCM000174.1_2234602	1	SCM000176.1_1290829	76	SCM000169.1_437573	76
SCM000175.1_1868732	1	SCM000171.1_1495725	1	SCM000169.1_2200298	1	SCM000171.1_759522	77	SCM000173.1_3937455	77
SCM000175.1_1868815	1	SCM000173.1_3836088	1	SCM000175.1_260043	1	SCM000176.1_875543	78	SCM000172.1_3657653	78
SCM000170.1_4637910	1	SCM000169.1_4131358	1	SCM000169.1_929152	1	SCM000176.1_876524	79	SCM000171.1_759522	79
SCM000173.1_2029344	1	SCM000175.1_1220	1	SCM000175.1_1733343	1	SCM000173.1_3937455	80	SCM000176.1_903894	80
SCM000174.1_2234602	1	SCM000172.1_286138	1	SCM000170.1_439270	1	SCM000176.1_869644	81	SCM000173.1_226107	81
SCM000169.1_2200298	1	SCM000176.1_471296	1	SCM000171.1_1279280	1	SCM000170.1_2167261	82	SCM000175.1_1526114	82
SCM000175.1_260043	1	SCM000176.1_1399678	1	SCM000173.1_583182	1	SCM000175.1_1865676	83	SCM000176.1_869644	83
SCM000169.1_929152	1	SCM000169.1_3953494	1	SCM000170.1_4833012	1	SCM000176.1_903894	84	SCM000175.1_2773	84
SCM000175.1_1733343	1	SCM000170.1_4632806	1	SCM000175.1_1282362	1	SCM000174.1_1683203	85	SCM000176.1_875543	85
SCM000170.1_439270	1	SCM000169.1_3194876	1	SCM000169.1_4917926	1	SCM000176.1_790345	86	SCM000175.1_1865676	86
SCM000172.1_262365	1	SCM000175.1_1848719	1	SCM000170.1_1855443	1	SCM000175.1_1526467	87	SCM000176.1_1290829	87
SCM000171.1_1279280	1	SCM000175.1_1676599	1	SCM000170.1_84025	1	SCM000176.1_471296	88	SCM000172.1_2988158	88
SCM000173.1_583182	1	SCM000169.1_2200756	1	SCM000169.1_4913254	1	SCM000172.1_2988158	89	SCM000170.1_2167261	89
SCM000170.1_4833012	1	SCM000174.1_25701	1	SCM000173.1_40757	1	SCM000174.1_2234602	90	SCM000172.1_1836920	90
SCM000175.1_1282362	1	SCM000174.1_388421	1	SCM000175.1_182583	1	SCM000174.1_320872	91	SCM000176.1_471296	91
SCM000169.1_4917926	1	SCM000174.1_2322662	1	SCM000173.1_3759209	1	SCM000171.1_1922490	92	SCM000174.1_320872	92
SCM000170.1_1855443	1	SCM000176.1_193102	1	SCM000172.1_53923	1	SCM000172.1_1836920	93	SCM000169.1_4727240	93
SCM000170.1_84025	1	SCM000172.1_35588	1	SCM000171.1_3337518	1	SCM000175.1_1526114	94	SCM000174.1_1683203	94
SCM000169.1_4913254	1	SCM000174.1_2230886	1	SCM000170.1_2206104	1	SCM000172.1_2101625	95	SCM000174.1_2234602	95
SCM000173.1_40757	1	SCM000171.1_997736	1	SCM000169.1_1457294	1	SCM000175.1_2773	96	SCM000175.1_1526467	96
SCM000175.1_182583	1	SCM000170.1_483621	1	SCM000176.1_390555	1	SCM000171.1_3333165	97	SCM000171.1_2584972	97
SCM000173.1_3759209	1	SCM000170.1_2485110	1	SCM000170.1_3617929	1	SCM000169.1_437573	98	SCM000171.1_3371674	98
SCM000172.1_53923	1	SCM000170.1_1778037	1	SCM000172.1_1359958	1	SCM000176.1_887165	99	SCM000171.1_1922490	99
SCM000171.1_3337518	1	SCM000171.1_815059	1	SCM000173.1_3931602	1	SCM000171.1_3371674	100	SCM000176.1_876465	100
SCM000170.1_2206104	1	SCM000173.1_3921530	1	SCM000171.1_3371674	1
SCM000169.1_1457294	1	SCM000169.1_3960900	1	SCM000172.1_2321156	1
SCM000176.1_390555	1	SCM000170.1_1111012	1	SCM000173.1_1008646	1
SCM000170.1_3617929	1	SCM000169.1_3393488	1	SCM000176.1_876465	1
SCM000172.1_1359958	1	SCM000175.1_1863147	1	SCM000174.1_2965116	1
SCM000173.1_3931602	1	SCM000169.1_4408026	1	SCM000169.1_4359900	1
SCM000171.1_3371674	1	SCM000172.1_1479326	1	SCM000169.1_2189922	1
SCM000172.1_2321156	1	SCM000170.1_2357103	1	SCM000173.1_294832	1
SCM000173.1_1008646	1	SCM000170.1_2535751	1	SCM000172.1_1482682	1
SCM000176.1_876465	1	SCM000171.1_3956258	1	SCM000173.1_2114370	1
SCM000174.1_2965116	1	SCM000172.1_2002027	1	SCM000175.1_67543	1
SCM000169.1_4359900	1	SCM000176.1_790345	1	SCM000171.1_1280552	1
SCM000169.1_2189922	1	SCM000173.1_3936325	1	SCM000172.1_1781459	1
SCM000173.1_294832	1	SCM000169.1_1475263	1	SCM000169.1_2200247	1
SCM000172.1_1482682	1	SCM000171.1_3919670	1	SCM000169.1_3046310	1
SCM000173.1_2114370	1	SCM000171.1_3544181	1	SCM000171.1_3675025	1
SCM000175.1_67543	1	SCM000175.1_1526762	1	SCM000172.1_1776238	1
SCM000171.1_1280552	1	SCM000174.1_1029706	1	SCM000170.1_3635197	1
SCM000172.1_1781459	1	SCM000173.1_3939343	1	SCM000170.1_4013568	1
SCM000169.1_2200247	1	SCM000174.1_1503146	1	SCM000169.1_1895046	1
SCM000172.1_3657653	1	SCM000176.1_786252	1	SCM000171.1_1495725	1
SCM000169.1_3046310	1	SCM000170.1_3380664	1	SCM000169.1_4131358	1
SCM000171.1_3675025	1	SCM000169.1_2996441	1	SCM000175.1_1220	1
SCM000172.1_1776238	1	SCM000173.1_3915797	1	SCM000172.1_286138	1
SCM000170.1_3635197	1	SCM000171.1_842355	1	SCM000176.1_875543	1
SCM000170.1_4013568	1	SCM000170.1_2532604	1	SCM000175.1_1713243	1
SCM000169.1_1895046	1	SCM000176.1_1566132	1	SCM000176.1_471296	1
SCM000171.1_1495725	1	SCM000169.1_1253210	1	SCM000171.1_733474	1
SCM000173.1_3836088	1	SCM000174.1_2911631	1	SCM000176.1_1399678	1
SCM000169.1_4131358	1	SCM000172.1_3569582	1	SCM000169.1_3953494	1
SCM000175.1_1220	1	SCM000169.1_1009879	1	SCM000170.1_4632806	1
SCM000172.1_286138	1	SCM000173.1_3937449	1	SCM000171.1_27749	1
SCM000176.1_875543	1	SCM000170.1_711828	1	SCM000169.1_3194876	1
SCM000175.1_1713243	1	SCM000172.1_898732	1	SCM000175.1_1510395	1
SCM000176.1_471296	1	SCM000169.1_3244721	1	SCM000175.1_1848719	1
SCM000171.1_733474	2	SCM000171.1_3743544	1	SCM000174.1_2802859	1
SCM000176.1_1399678	3	SCM000175.1_656222	1	SCM000172.1_281925	1
SCM000169.1_3953494	4	SCM000169.1_1520056	1	SCM000175.1_1676599	1
SCM000170.1_4632806	5	SCM000174.1_2907032	1	SCM000169.1_2200756	1
SCM000171.1_27749	6	SCM000176.1_876524	1	SCM000171.1_3385931	1
SCM000169.1_3194876	7	SCM000173.1_3389938	1	SCM000174.1_25701	1
SCM000175.1_1510395	8	SCM000172.1_150558	1	SCM000169.1_4764298	1
SCM000175.1_1848719	9	SCM000174.1_399268	1	SCM000174.1_388421	1
SCM000174.1_2802859	10	SCM000173.1_321172	1	SCM000174.1_2322662	1
SCM000172.1_281925	11	SCM000171.1_3961148	1	SCM000176.1_193102	1
SCM000175.1_1676599	12	SCM000173.1_3937431	1	SCM000172.1_35588	1
SCM000169.1_2200756	13	SCM000170.1_1189880	1	SCM000174.1_2230886	1
SCM000171.1_3385931	14	SCM000171.1_2584972	1	SCM000171.1_997736	1
SCM000174.1_25701	15	SCM000171.1_3939348	1	SCM000170.1_1449649	1
SCM000169.1_4764298	16	SCM000174.1_2816268	1	SCM000170.1_483621	1
SCM000174.1_388421	17	SCM000175.1_1841445	1	SCM000170.1_2485110	1
SCM000174.1_2322662	18	SCM000173.1_3937466	1	SCM000170.1_1778037	1
SCM000173.1_1875501	19	SCM000170.1_1852382	1	SCM000171.1_815059	1
SCM000176.1_193102	20	SCM000175.1_301091	1	SCM000173.1_3921530	1
SCM000172.1_35588	21	SCM000171.1_842351	1	SCM000169.1_3960900	1
SCM000174.1_2230886	22	SCM000174.1_1293333	1	SCM000170.1_1111012	1
SCM000171.1_997736	23	SCM000169.1_3416468	1	SCM000175.1_227005	1
SCM000170.1_1449649	24	SCM000173.1_3937455	1	SCM000169.1_3393488	1
SCM000170.1_483621	25	SCM000174.1_2322565	1	SCM000173.1_2355196	1
SCM000170.1_2485110	26	SCM000173.1_3921859	1	SCM000171.1_600848	1
SCM000170.1_1778037	27	SCM000170.1_1902590	1	SCM000175.1_498336	1
SCM000171.1_815059	28	SCM000169.1_3598355	1	SCM000170.1_2994106	1
SCM000173.1_3921530	29	SCM000171.1_1932550	1	SCM000175.1_1863147	1
SCM000169.1_3960900	30	SCM000174.1_2911587	1	SCM000169.1_289121	1
SCM000170.1_1111012	31	SCM000171.1_1386189	1	SCM000170.1_391932	1
SCM000175.1_227005	32	SCM000172.1_3820950	1	SCM000172.1_3817166	1
SCM000169.1_3393488	33	SCM000176.1_1700775	1	SCM000174.1_1508806	1
SCM000173.1_2355196	34	SCM000175.1_1864263	1	SCM000172.1_1479326	1
SCM000171.1_600848	35	SCM000174.1_2282081	1	SCM000170.1_2357103	1
SCM000175.1_498336	36	SCM000173.1_3937469	1	SCM000170.1_2535751	1
SCM000170.1_2994106	37	SCM000169.1_4158353	1	SCM000169.1_4357649	1
SCM000175.1_1863147	38	SCM000169.1_4624178	1	SCM000171.1_3956258	1
SCM000169.1_289121	39	SCM000176.1_54322	1	SCM000172.1_2002027	1
SCM000170.1_391932	40	SCM000173.1_3371584	1	SCM000171.1_2909159	1
SCM000169.1_4408026	41	SCM000170.1_1966018	1	SCM000170.1_4289263	1
SCM000172.1_3817166	42	SCM000175.1_1524851	1	SCM000176.1_790345	1
SCM000174.1_1508806	43	SCM000169.1_3386104	1	SCM000173.1_3936325	1
SCM000172.1_1479326	44	SCM000170.1_4807782	1	SCM000169.1_4610554	1
SCM000170.1_2357103	45	SCM000171.1_750636	1	SCM000169.1_1475263	1
SCM000170.1_2535751	46	SCM000170.1_1872548	1	SCM000172.1_1834692	1
SCM000169.1_4357649	47	SCM000175.1_1502662	1	SCM000173.1_392616	1
SCM000171.1_3956258	48	SCM000169.1_1645524	1	SCM000172.1_723741	1
SCM000172.1_2002027	49	SCM000171.1_3595550	1	SCM000170.1_1791277	1
SCM000171.1_2909159	50	SCM000172.1_3764870	1	SCM000173.1_2151520	1
SCM000170.1_4289263	51	SCM000176.1_758854	1	SCM000171.1_1247396	1
SCM000176.1_790345	52	SCM000170.1_2167261	1	SCM000174.1_2380078	1
SCM000173.1_3936325	53	SCM000170.1_1785721	1	SCM000171.1_3919670	1
SCM000169.1_4610554	54	SCM000173.1_296405	1	SCM000170.1_2560715	1
SCM000169.1_1475263	55	SCM000176.1_927261	1	SCM000175.1_58607	1
SCM000172.1_1834692	56	SCM000170.1_482845	1	SCM000173.1_382755	1
SCM000173.1_392616	57	SCM000171.1_2406965	1	SCM000173.1_239046	1
SCM000172.1_723741	58	SCM000174.1_1515398	1	SCM000169.1_803863	1
SCM000170.1_1791277	59	SCM000171.1_2070751	1	SCM000174.1_1029706	1
SCM000173.1_2151520	60	SCM000176.1_1290829	1	SCM000171.1_4038686	1
SCM000171.1_1247396	61	SCM000175.1_170584	1	SCM000176.1_1556174	1
SCM000171.1_630182	62	SCM000171.1_742428	1	SCM000173.1_3939343	1
SCM000174.1_2380078	63	SCM000176.1_900077	1	SCM000174.1_1503146	1
SCM000171.1_3919670	64	SCM000175.1_805907	1	SCM000170.1_2854740	1
SCM000170.1_2560715	65	SCM000172.1_2461179	1	SCM000173.1_485773	1
SCM000175.1_58607	66	SCM000173.1_101608	1	SCM000169.1_2575672	1
SCM000171.1_3544181	67	SCM000169.1_4912843	1	SCM000170.1_3380664	1
SCM000173.1_382755	68	SCM000172.1_2149127	1	SCM000169.1_2996441	1
SCM000173.1_239046	69	SCM000172.1_1914627	1	SCM000171.1_734018	1
SCM000169.1_803863	70	SCM000176.1_1339705	1	SCM000173.1_3915797	1
SCM000175.1_1526762	71	SCM000172.1_1526228	1	SCM000171.1_842355	1
SCM000174.1_1029706	72	SCM000175.1_1386175	1	SCM000170.1_2532604	1
SCM000171.1_4038686	73	SCM000175.1_1863123	1	SCM000176.1_1566132	1
SCM000176.1_1556174	74	SCM000175.1_1881958	1	SCM000170.1_4280343	1
SCM000173.1_3939343	75	SCM000176.1_503791	1	SCM000169.1_1253210	1
SCM000174.1_1503146	76	SCM000173.1_598382	1	SCM000175.1_1460208	1
SCM000170.1_2854740	77	SCM000169.1_4400669	1	SCM000175.1_994197	1
SCM000176.1_786252	78	SCM000176.1_1553103	1	SCM000170.1_1281534	1
SCM000173.1_485773	79	SCM000175.1_1863210	1	SCM000174.1_2911631	1
SCM000169.1_2575672	80	SCM000176.1_19148	1	SCM000172.1_3569582	1
SCM000170.1_3380664	81	SCM000173.1_188022	1	SCM000169.1_1009879	1
SCM000169.1_2996441	82	SCM000173.1_3937419	1	SCM000173.1_3937449	1
SCM000171.1_734018	83	SCM000172.1_2462808	1	SCM000170.1_711828	1
SCM000173.1_3915797	84	SCM000174.1_495039	1	SCM000172.1_898732	1
SCM000171.1_842355	85	SCM000175.1_1863257	1	SCM000169.1_3244721	1
SCM000170.1_2532604	86	SCM000169.1_3542728	1	SCM000171.1_3743544	1
SCM000176.1_1566132	87	SCM000170.1_4288863	1	SCM000170.1_1474606	1
SCM000170.1_4280343	88	SCM000176.1_790405	1	SCM000173.1_3922059	1
SCM000169.1_1253210	89	SCM000173.1_3937207	1	SCM000176.1_869644	1
SCM000175.1_1460208	90	SCM000173.1_613598	1	SCM000173.1_3727975	1
SCM000175.1_994197	91	SCM000171.1_2565937	1	SCM000169.1_4369980	1
SCM000170.1_1281534	92	SCM000170.1_4603458	1	SCM000174.1_2436875	1
SCM000176.1_1679951	93	SCM000170.1_4173668	1	SCM000173.1_2818380	1
SCM000174.1_2911631	94	SCM000176.1_1399684	1	SCM000169.1_850799	1
SCM000172.1_3569582	95	SCM000171.1_1251345	1	SCM000170.1_4289192	1
SCM000169.1_1009879	96	SCM000175.1_1863116	1	SCM000175.1_656222	1
SCM000173.1_3937449	97	SCM000173.1_3938139	1	SCM000176.1_862226	1
SCM000170.1_711828	98	SCM000172.1_157548	1	SCM000176.1_379880	1
SCM000172.1_898732	99	SCM000176.1_790444	1	SCM000175.1_805927	1
SCM000169.1_3244721	100	SCM000174.1_1197933	1	SCM000175.1_1526114	1
		SCM000170.1_156351	1	SCM000169.1_2755986	1
		SCM000173.1_2218778	1	SCM000172.1_3826614	1
		SCM000171.1_2416600	1	SCM000174.1_2907032	1
		SCM000170.1_2880230	1	SCM000174.1_34389	1
		SCM000174.1_3193772	1	SCM000176.1_876524	1
		SCM000173.1_3921834	1	SCM000173.1_3389938	1
		SCM000170.1_2587606	1	SCM000169.1_4915066	1
		SCM000169.1_1346791	1	SCM000172.1_150558	1
		SCM000169.1_2005184	1	SCM000174.1_399268	1
		SCM000173.1_2574026	1	SCM000169.1_2200734	1
		SCM000176.1_790417	1	SCM000170.1_4756138	1
		SCM000174.1_3114872	1	SCM000171.1_3845329	1
		SCM000170.1_4329327	1	SCM000174.1_3016269	1
		SCM000170.1_4366491	1	SCM000173.1_321172	1
		SCM000173.1_1717571	1	SCM000171.1_3961148	1
		SCM000173.1_3756148	1	SCM000174.1_3657400	1
		SCM000171.1_4008696	1	SCM000173.1_3937431	1
		SCM000169.1_3290185	1	SCM000170.1_1189880	1
		SCM000175.1_17604	1	SCM000171.1_2584972	1
		SCM000172.1_2012082	1	SCM000171.1_3939348	1
		SCM000172.1_2357743	1	SCM000174.1_2816268	1
		SCM000173.1_3937442	1	SCM000176.1_897474	1
		SCM000170.1_2871660	1	SCM000175.1_1841445	1
		SCM000170.1_3283181	1	SCM000175.1_1510319	1
		SCM000173.1_3370907	1	SCM000173.1_3937466	1
		SCM000171.1_3482615	1	SCM000170.1_1852382	1
		SCM000169.1_2835066	1	SCM000175.1_301091	1
		SCM000169.1_3078152	1	SCM000172.1_2475429	1
		SCM000170.1_865628	1	SCM000171.1_842351	1
		SCM000169.1_2798922	1	SCM000174.1_1293333	1
		SCM000173.1_3937410	1	SCM000175.1_1256209	1
		SCM000171.1_767057	1	SCM000169.1_3416468	1
		SCM000173.1_214695	1	SCM000173.1_3937455	1
		SCM000175.1_1881910	1	SCM000174.1_2322565	1
		SCM000171.1_1120545	1	SCM000173.1_3921859	1
		SCM000169.1_1457618	1	SCM000170.1_1902590	1
		SCM000172.1_3453385	1	SCM000175.1_116221	1
		SCM000171.1_485976	1	SCM000172.1_111267	1
		SCM000175.1_1863242	1	SCM000169.1_3598355	1
		SCM000172.1_2147126	1	SCM000169.1_2602665	1
		SCM000173.1_3926434	1	SCM000171.1_1932550	1
		SCM000172.1_1640462	1	SCM000174.1_2911587	1
		SCM000175.1_542362	1	SCM000173.1_809196	1
		SCM000171.1_2825869	1	SCM000169.1_264180	1
		SCM000171.1_3097063	1	SCM000171.1_3333165	1
		SCM000173.1_3937159	1	SCM000171.1_1386189	1
		SCM000171.1_3483458	1	SCM000172.1_3820950	1
		SCM000171.1_2041323	1	SCM000176.1_1700775	1
		SCM000169.1_2248624	1	SCM000175.1_1864263	1
		SCM000172.1_3563556	1	SCM000169.1_469284	1
		SCM000175.1_1865676	1	SCM000171.1_737675	1
		SCM000174.1_1034327	1	SCM000174.1_2282081	1
		SCM000170.1_645964	1	SCM000171.1_3188086	1
		SCM000171.1_3302965	1	SCM000173.1_3937469	1
		SCM000173.1_16892	1	SCM000169.1_4158353	1
		SCM000175.1_1904948	1	SCM000169.1_4624178	1
		SCM000170.1_1822435	1	SCM000176.1_54322	1
		SCM000169.1_2065990	1	SCM000173.1_3371584	1
		SCM000170.1_1698322	1	SCM000171.1_734019	1
		SCM000173.1_307874	1	SCM000175.1_1537647	1
		SCM000173.1_207271	1	SCM000170.1_1638472	1
		SCM000176.1_83046	1	SCM000170.1_1966018	1
		SCM000171.1_1148477	1	SCM000175.1_1524851	1
		SCM000170.1_3518439	1	SCM000169.1_818846	1
		SCM000174.1_3036732	1	SCM000169.1_3386104	1
		SCM000171.1_3790223	1	SCM000174.1_3700721	1
		SCM000169.1_3817247	1	SCM000175.1_1707936	1
		SCM000176.1_193101	1	SCM000170.1_4807782	1
		SCM000173.1_3937143	1	SCM000173.1_3781105	1
		SCM000172.1_406921	1	SCM000171.1_750636	1
		SCM000175.1_1811851	1	SCM000170.1_1872548	1
		SCM000169.1_4118940	1	SCM000170.1_10370	1
		SCM000174.1_1683203	1	SCM000175.1_1502662	1
		SCM000175.1_1933074	1	SCM000173.1_422276	1
		SCM000172.1_1935816	1	SCM000169.1_1645524	1
		SCM000170.1_1006410	1	SCM000176.1_99353	1
		SCM000171.1_3391407	1	SCM000171.1_3595550	1
		SCM000176.1_901295	1	SCM000174.1_1524729	1
		SCM000175.1_1484085	1	SCM000172.1_152253	1
		SCM000175.1_1875549	1	SCM000172.1_3764870	1
		SCM000173.1_3785029	1	SCM000175.1_301747	1
		SCM000169.1_4087917	1	SCM000173.1_3897927	1
		SCM000171.1_748200	1	SCM000176.1_758854	1
		SCM000172.1_2046608	1	SCM000170.1_2167261	1
		SCM000176.1_963721	1	SCM000170.1_1785721	1
		SCM000172.1_2936772	1	SCM000171.1_3237070	1
		SCM000176.1_2270	1	SCM000172.1_2463400	1
		SCM000173.1_3937254	1	SCM000171.1_738489	1
		SCM000172.1_2411389	1	SCM000173.1_1264428	1
		SCM000176.1_790406	1	SCM000173.1_296405	1
		SCM000173.1_182381	1	SCM000176.1_927261	1
		SCM000170.1_78174	1	SCM000169.1_1411260	1
		SCM000169.1_3988295	1	SCM000170.1_482845	1
		SCM000176.1_1573089	1	SCM000171.1_733646	1
		SCM000172.1_3403687	1	SCM000176.1_1444681	1
		SCM000173.1_454505	1	SCM000175.1_1659768	1
		SCM000173.1_616011	1	SCM000171.1_3138468	1
		SCM000173.1_3051081	1	SCM000171.1_2406965	1
		SCM000174.1_471733	1	SCM000170.1_3048593	1
		SCM000172.1_1589655	1	SCM000171.1_3229327	1
		SCM000169.1_4062558	1	SCM000172.1_977020	1
		SCM000173.1_3863788	1	SCM000176.1_1328250	1
		SCM000171.1_1405663	1	SCM000174.1_1515398	1
		SCM000169.1_4092772	1	SCM000171.1_2070751	1
		SCM000169.1_715284	1	SCM000176.1_1290829	1
		SCM000173.1_133890	1	SCM000175.1_170584	1
		SCM000171.1_2772391	1	SCM000171.1_742428	1
		SCM000172.1_1246868	1	SCM000173.1_78727	1
		SCM000172.1_34421	1	SCM000172.1_151185	1
		SCM000176.1_177642	1	SCM000175.1_805293	1
		SCM000170.1_719357	1	SCM000175.1_805461	1
		SCM000175.1_1875026	1	SCM000175.1_804537	1
		SCM000174.1_1034328	1	SCM000175.1_805907	1
		SCM000169.1_3846384	1	SCM000175.1_805368	1
		SCM000176.1_1057241	1	SCM000175.1_804520	1
		SCM000169.1_3960932	1	SCM000169.1_586550	1
		SCM000174.1_651114	1	SCM000169.1_443713	1
		SCM000169.1_2328661	1	SCM000175.1_805365	1
		SCM000171.1_3188068	1	SCM000175.1_804747	1
		SCM000174.1_1013856	1	SCM000174.1_656097	1
		SCM000172.1_956107	1	SCM000174.1_3196989	1
		SCM000176.1_1399655	1	SCM000173.1_3890229	1
		SCM000170.1_1117651	1	SCM000175.1_1914114	1
		SCM000170.1_1470440	1	SCM000176.1_1788178	1
		SCM000172.1_1843615	1	SCM000170.1_107789	1
		SCM000173.1_764928	1	SCM000175.1_1881878	1
		SCM000171.1_2839537	1	SCM000170.1_1813798	1
		SCM000172.1_2078370	1	SCM000175.1_1875476	1
		SCM000173.1_124196	1	SCM000169.1_1268520	1
		SCM000174.1_2162328	1	SCM000172.1_2461179	1
		SCM000176.1_427293	1	SCM000170.1_1998963	1
		SCM000176.1_732300	1	SCM000173.1_1148319	1
		SCM000172.1_167935	1	SCM000169.1_4911285	1
		SCM000173.1_3937267	1	SCM000171.1_1766849	1
		SCM000169.1_1343913	1	SCM000169.1_2923236	1
		SCM000174.1_3221937	1	SCM000170.1_333325	1
		SCM000176.1_1739307	1	SCM000175.1_1875468	1
		SCM000170.1_3850234	1	SCM000176.1_895546	1
		SCM000170.1_3455655	1	SCM000173.1_101608	1
		SCM000171.1_3263897	1	SCM000169.1_4912843	1
		SCM000171.1_306564	1	SCM000169.1_4912087	1
		SCM000173.1_3868585	1	SCM000169.1_943895	1
		SCM000170.1_2050890	1	SCM000171.1_1105794	1
		SCM000171.1_3938128	1	SCM000173.1_1361834	1
		SCM000170.1_2340122	1	SCM000175.1_1863110	1
		SCM000169.1_1101564	1	SCM000172.1_3268107	1
		SCM000169.1_2149877	1	SCM000169.1_2041794	1
		SCM000171.1_2202231	1	SCM000175.1_1849858	1
		SCM000175.1_57251	1	SCM000169.1_2282559	1
		SCM000170.1_2469548	1	SCM000170.1_1591133	1
		SCM000170.1_1786186	1	SCM000169.1_4904228	1
		SCM000173.1_139463	1	SCM000176.1_356312	1
		SCM000169.1_30972	1	SCM000173.1_3846157	1
		SCM000172.1_3657730	1	SCM000175.1_1913053	1
		SCM000169.1_1520057	1	SCM000169.1_3046496	1
		SCM000175.1_171030	1	SCM000173.1_3866150	1
		SCM000173.1_329478	1	SCM000173.1_3846057	1
		SCM000173.1_1453435	1	SCM000171.1_3263543	1
		SCM000174.1_1627583	1	SCM000172.1_2149127	1
		SCM000169.1_3734151	1	SCM000170.1_1192914	1
		SCM000174.1_57394	1	SCM000174.1_3414763	1
		SCM000175.1_707565	1	SCM000175.1_94949	1
		SCM000173.1_3937586	1	SCM000172.1_3194443	1
		SCM000175.1_707563	1	SCM000175.1_152106	1
		SCM000174.1_2399766	1	SCM000170.1_3958034	1
		SCM000173.1_951945	1	SCM000169.1_1700049	1
		SCM000173.1_777809	1	SCM000174.1_1142048	1
		SCM000174.1_2688538	1	SCM000175.1_1871581	1
		SCM000170.1_3298936	1	SCM000169.1_1458111	1
		SCM000174.1_1535452	1	SCM000175.1_1875542	1
		SCM000176.1_137323	1	SCM000169.1_4368409	1
		SCM000173.1_3925206	1	SCM000171.1_1717835	1
		SCM000171.1_1922490	1	SCM000173.1_98542	1
		SCM000171.1_1946700	1	SCM000169.1_3792851	1
		SCM000169.1_4171919	1	SCM000173.1_3419160	1
		SCM000169.1_4415116	1	SCM000172.1_3030907	1
		SCM000169.1_2434610	1	SCM000169.1_174405	1
		SCM000175.1_1154219	1	SCM000175.1_1875569	1
		SCM000171.1_742596	1	SCM000169.1_2920503	1
		SCM000170.1_860310	1	SCM000169.1_3497065	1
		SCM000174.1_1854399	1	SCM000169.1_3867857	1
		SCM000169.1_637400	1	SCM000175.1_1906704	1
		SCM000169.1_2780141	1	SCM000174.1_3595322	1
		SCM000172.1_3679249	1	SCM000169.1_4358940	1
		SCM000172.1_2101625	1	SCM000169.1_1695576	1
		SCM000169.1_956802	1	SCM000175.1_111718	1
		SCM000169.1_536201	1	SCM000174.1_3325102	1
		SCM000175.1_1870702	1	SCM000174.1_3074593	1
		SCM000175.1_1847321	1	SCM000171.1_2791232	1
		SCM000169.1_1293338	1	SCM000174.1_34387	1
		SCM000171.1_3861677	1	SCM000173.1_1448659	1
		SCM000171.1_1556681	1	SCM000175.1_542987	1
		SCM000174.1_3669015	1	SCM000173.1_3846793	1
		SCM000169.1_4426493	1	SCM000172.1_1914627	1
		SCM000173.1_1679642	1	SCM000175.1_1864365	1
		SCM000173.1_2706288	1	SCM000169.1_2549824	1
		SCM000173.1_1094104	1	SCM000169.1_3028196	1
		SCM000171.1_2678919	1	SCM000174.1_48067	1
		SCM000172.1_2672878	1	SCM000172.1_3781977	1
		SCM000173.1_2606096	1	SCM000169.1_1298787	1
		SCM000175.1_982438	1	SCM000174.1_746813	1
		SCM000175.1_1425986	1	SCM000169.1_3532228	1
		SCM000173.1_2659442	1	SCM000170.1_2242628	1
		SCM000169.1_4895320	1	SCM000171.1_3939454	1
		SCM000175.1_1865689	1	SCM000171.1_1450913	1
		SCM000169.1_2906981	1	SCM000170.1_2357429	1
		SCM000173.1_3936648	1	SCM000176.1_1339705	1
		SCM000170.1_1264078	1	SCM000176.1_1722849	1
		SCM000170.1_3816224	1	SCM000173.1_575353	1
		SCM000171.1_1248478	1	SCM000172.1_1784306	1
		SCM000175.1_211084	1	SCM000173.1_2115165	1
		SCM000175.1_241865	1	SCM000173.1_3937479	1
		SCM000170.1_3011645	1	SCM000172.1_914687	1
		SCM000173.1_352614	1	SCM000172.1_978997	1
		SCM000174.1_3570048	1	SCM000173.1_3860835	1
		SCM000173.1_3925883	1	SCM000174.1_2867459	1
		SCM000169.1_4458239	1	SCM000174.1_1128636	1
		SCM000175.1_1847378	1	SCM000169.1_519572	1
		SCM000169.1_416517	1	SCM000173.1_1082270	1
		SCM000176.1_790371	1	SCM000169.1_3808929	1
		SCM000173.1_181968	1	SCM000172.1_1526228	1
		SCM000172.1_391149	1	SCM000175.1_1386175	1
		SCM000173.1_1166536	1	SCM000171.1_1883243	1
		SCM000169.1_565539	1	SCM000169.1_1370777	1
		SCM000175.1_1522328	1	SCM000175.1_1863123	1
		SCM000171.1_3595586	1	SCM000176.1_144275	1
		SCM000169.1_646536	1	SCM000175.1_1881958	1
		SCM000173.1_2813066	1	SCM000174.1_1777075	1
		SCM000174.1_1197879	1	SCM000175.1_1873592	1
		SCM000169.1_3958726	1	SCM000169.1_3908667	1
		SCM000174.1_3613831	1	SCM000173.1_3869719	1
		SCM000173.1_1646697	1	SCM000175.1_1728352	1
		SCM000171.1_1267175	1	SCM000173.1_326780	1
		SCM000169.1_2638990	1	SCM000176.1_1706340	1
		SCM000169.1_430923	1	SCM000171.1_1282676	1
		SCM000173.1_225437	1	SCM000175.1_1863188	1
		SCM000169.1_3978813	1	SCM000169.1_3719238	1
		SCM000171.1_2136257	1	SCM000169.1_2894471	1
		SCM000170.1_2556395	1	SCM000170.1_1795629	1
		SCM000176.1_869632	1	SCM000169.1_1752778	1
		SCM000173.1_301029	1	SCM000173.1_177116	1
		SCM000169.1_2179422	1	SCM000169.1_4912780	1
		SCM000175.1_103636	1	SCM000170.1_279369	1
		SCM000169.1_669666	1	SCM000175.1_1027880	1
		SCM000171.1_3128818	1	SCM000172.1_421527	1
		SCM000173.1_3925277	1	SCM000169.1_2514838	1
		SCM000171.1_1975814	1	SCM000173.1_3866128	1
		SCM000170.1_1046805	1	SCM000169.1_53723	1
		SCM000174.1_2765819	1	SCM000175.1_1867872	1
		SCM000174.1_2108307	1	SCM000169.1_4912259	1
		SCM000174.1_3212458	1	SCM000176.1_1665649	1
		SCM000176.1_386594	1	SCM000171.1_748380	1
		SCM000171.1_766955	1	SCM000175.1_1907429	1
		SCM000173.1_2756205	1	SCM000169.1_4910931	1
		SCM000173.1_3926527	1	SCM000176.1_503791	1
		SCM000170.1_485346	1	SCM000170.1_4777545	1
		SCM000171.1_1965386	1	SCM000172.1_1712250	1
		SCM000173.1_1263938	1	SCM000169.1_4671222	1
		SCM000174.1_1709753	1	SCM000173.1_1482757	1
		SCM000170.1_1653544	1	SCM000170.1_4467272	1
		SCM000173.1_2535998	1	SCM000170.1_1562684	1
		SCM000173.1_2451514	1	SCM000170.1_2291014	1
		SCM000171.1_572950	1	SCM000171.1_514259	1
		SCM000170.1_4743386	1	SCM000171.1_3549954	1
		SCM000170.1_2976107	1	SCM000176.1_471293	1
		SCM000173.1_2580206	1	SCM000171.1_3183081	1
		SCM000170.1_1089516	1	SCM000173.1_689734	1
		SCM000169.1_609184	1	SCM000173.1_598382	1
		SCM000169.1_975245	1	SCM000172.1_3630612	1
		SCM000174.1_2474617	1	SCM000171.1_950086	1
		SCM000172.1_972481	1	SCM000173.1_3852002	1
		SCM000175.1_1997427	1	SCM000170.1_2520756	1
		SCM000170.1_2332944	1	SCM000169.1_4400669	1
		SCM000169.1_3283751	1	SCM000175.1_1593826	1
		SCM000171.1_3918222	1	SCM000176.1_1553103	1
		SCM000173.1_2618203	1	SCM000175.1_1295189	1
		SCM000174.1_2844357	1	SCM000175.1_1913142	1
		SCM000169.1_3603353	1	SCM000175.1_1426689	1
		SCM000171.1_968110	1	SCM000170.1_2449859	1
		SCM000169.1_2195369	1	SCM000169.1_1676073	1
		SCM000173.1_3262670	1	SCM000175.1_1863210	1
		SCM000169.1_419801	1	SCM000173.1_3852013	1
		SCM000172.1_1062615	1	SCM000176.1_19148	1
		SCM000173.1_3922145	1	SCM000173.1_188022	1
		SCM000169.1_4767516	1	SCM000173.1_3937419	1
		SCM000169.1_3734168	1	SCM000171.1_3063605	1
		SCM000173.1_3408887	1	SCM000174.1_945418	1
		SCM000174.1_2834663	1	SCM000172.1_2462808	1
		SCM000169.1_2972177	1	SCM000172.1_734458	1
		SCM000175.1_1649126	1	SCM000175.1_1443477	1
		SCM000169.1_3894585	1	SCM000173.1_3859953	1
		SCM000171.1_3230472	1	SCM000170.1_2962894	1
		SCM000173.1_3926540	1	SCM000174.1_495039	1
		SCM000176.1_523877	1	SCM000173.1_1742679	1
		SCM000172.1_3051331	1	SCM000174.1_350755	1
		SCM000173.1_562538	1	SCM000171.1_2797774	1
		SCM000175.1_42300	1	SCM000175.1_1934004	1
		SCM000169.1_1872379	1	SCM000173.1_3861019	1
		SCM000170.1_2340125	1	SCM000174.1_2154165	1
		SCM000169.1_3497810	1	SCM000173.1_3867686	1
		SCM000169.1_452850	1	SCM000169.1_3815685	1
		SCM000169.1_2160667	1	SCM000176.1_1817469	1
		SCM000174.1_743489	1	SCM000176.1_1434794	1
		SCM000169.1_1474119	1	SCM000170.1_791897	1
		SCM000170.1_2763025	1	SCM000175.1_1861214	1
		SCM000175.1_29051	1	SCM000170.1_2291660	1
		SCM000171.1_1564860	1	SCM000173.1_2736661	1
		SCM000170.1_3930067	1	SCM000170.1_4555923	1
		SCM000173.1_2608346	1	SCM000175.1_1863257	1
		SCM000169.1_549473	1	SCM000170.1_152039	1
		SCM000170.1_1090650	1	SCM000171.1_3598606	1
		SCM000169.1_4866349	1	SCM000170.1_4757150	1
		SCM000171.1_2332666	1	SCM000171.1_878294	1
		SCM000174.1_1286265	1	SCM000169.1_3542728	1
		SCM000169.1_4595906	1	SCM000176.1_1444990	1
		SCM000169.1_2165153	1	SCM000174.1_1726416	1
		SCM000169.1_796546	1	SCM000170.1_4288863	1
		SCM000172.1_2235108	1	SCM000175.1_196298	1
		SCM000173.1_2799495	1	SCM000171.1_1239986	1
		SCM000173.1_3925826	1	SCM000174.1_2374098	1
		SCM000174.1_1210195	1	SCM000176.1_537264	1
		SCM000170.1_1562582	1	SCM000171.1_3901905	1
		SCM000173.1_65358	1	SCM000176.1_790405	1
		SCM000173.1_3455149	1	SCM000173.1_3937207	1
		SCM000170.1_2831896	1	SCM000173.1_991936	1
		SCM000171.1_743089	1	SCM000171.1_2536602	1
		SCM000175.1_1172457	1	SCM000169.1_503382	1
		SCM000173.1_158021	1	SCM000169.1_1458130	1
		SCM000169.1_419852	1	SCM000173.1_495683	1
		SCM000173.1_3937167	1	SCM000170.1_2953911	1
		SCM000176.1_1577542	1	SCM000169.1_719992	1
		SCM000169.1_481645	1	SCM000173.1_613598	1
		SCM000169.1_3864042	1	SCM000169.1_2299964	1
		SCM000172.1_3730953	1	SCM000172.1_2842370	1
		SCM000174.1_1637046	1	SCM000171.1_2565937	1
		SCM000170.1_3299692	1	SCM000171.1_1723745	1
		SCM000174.1_2947959	1	SCM000173.1_3849613	1
		SCM000171.1_2895127	1	SCM000169.1_4130829	1
		SCM000174.1_1510933	1	SCM000171.1_1756345	1
		SCM000174.1_3548743	1	SCM000172.1_3510705	1
		SCM000169.1_3273273	1	SCM000172.1_1686746	1
		SCM000172.1_1106190	1	SCM000169.1_1807942	1
		SCM000172.1_3565426	1	SCM000175.1_152133	1
		SCM000171.1_2662779	1	SCM000170.1_4603458	1
		SCM000175.1_1720590	1	SCM000173.1_3939695	1
		SCM000170.1_3221026	1	SCM000170.1_874270	1
		SCM000173.1_3728174	1	SCM000169.1_3736797	1
		SCM000174.1_947821	1	SCM000170.1_1360366	1
		SCM000171.1_1257250	1	SCM000173.1_300043	1
		SCM000170.1_2828700	1	SCM000171.1_220308	1
		SCM000169.1_4776624	1	SCM000173.1_3866904	1
		SCM000173.1_3926594	1	SCM000170.1_4173668	1
		SCM000176.1_1617855	1	SCM000175.1_1875142	1
		SCM000171.1_2005742	1	SCM000170.1_887392	1
		SCM000173.1_265480	1	SCM000176.1_1399684	1
		SCM000175.1_1052726	1	SCM000170.1_2278649	1
		SCM000170.1_3855157	1	SCM000171.1_1251345	1
		SCM000171.1_4070599	1	SCM000175.1_1863116	1
		SCM000176.1_659603	1	SCM000174.1_443710	1
		SCM000171.1_219316	1	SCM000174.1_2816844	1
		SCM000174.1_2213934	1	SCM000170.1_460736	1
		SCM000172.1_151227	1	SCM000170.1_3951441	1
		SCM000171.1_2835804	1	SCM000173.1_3938139	1
		SCM000176.1_32520	1	SCM000171.1_748464	1
		SCM000170.1_4686130	1	SCM000174.1_916929	1
		SCM000169.1_2640267	1	SCM000171.1_277702	1
		SCM000173.1_3609673	1	SCM000169.1_2725282	1
		SCM000172.1_340744	1	SCM000174.1_3773850	1
		SCM000175.1_114303	1	SCM000173.1_2053711	1
		SCM000173.1_2011616	1	SCM000172.1_157548	1
		SCM000171.1_2746475	1	SCM000175.1_1868599	1
		SCM000174.1_222120	1	SCM000172.1_3231220	1
		SCM000172.1_3224380	1	SCM000173.1_3850544	1
		SCM000176.1_228807	1	SCM000169.1_3030527	1
		SCM000169.1_850760	1	SCM000176.1_790444	1
		SCM000173.1_3926583	1	SCM000173.1_284630	1
		SCM000169.1_3872947	1	SCM000170.1_1264069	1
		SCM000175.1_1211309	1	SCM000171.1_3651166	1
		SCM000175.1_1559863	1	SCM000174.1_1197933	1
		SCM000171.1_2388956	1	SCM000169.1_3627837	1
		SCM000169.1_433708	1	SCM000171.1_3939659	1
		SCM000173.1_3921858	1	SCM000172.1_712777	1
		SCM000176.1_1270839	1	SCM000175.1_55660	1
		SCM000170.1_2323743	1	SCM000169.1_4625287	1
		SCM000169.1_1071466	1	SCM000175.1_1136656	1
		SCM000173.1_1194252	1	SCM000176.1_886227	1
		SCM000169.1_4329292	1	SCM000169.1_2152862	1
		SCM000176.1_790374	1	SCM000170.1_156351	1
		SCM000171.1_2164860	1	SCM000174.1_1669462	1
		SCM000169.1_4555694	1	SCM000173.1_3148094	1
		SCM000171.1_1301779	1	SCM000169.1_805545	1
		SCM000172.1_395505	1	SCM000173.1_2218778	1
		SCM000173.1_3760445	1	SCM000169.1_4368366	1
		SCM000169.1_4891473	1	SCM000170.1_1488093	1
		SCM000171.1_4038685	1	SCM000171.1_2416600	1
		SCM000172.1_3892738	1	SCM000169.1_4368708	1
		SCM000175.1_1284419	1	SCM000174.1_861842	1
		SCM000174.1_2422277	1	SCM000176.1_938328	1
		SCM000171.1_741280	1	SCM000174.1_2487373	1
		SCM000173.1_3938408	1	SCM000172.1_1106185	1
		SCM000173.1_3217358	1	SCM000172.1_1884401	1
		SCM000169.1_3798270	1	SCM000172.1_2497180	1
		SCM000172.1_797564	1	SCM000175.1_1882012	1
		SCM000170.1_4667470	1	SCM000169.1_3736784	1
		SCM000175.1_1863389	1	SCM000169.1_2032907	1
		SCM000169.1_1669043	1	SCM000172.1_2916249	1
		SCM000172.1_1683203	1	SCM000170.1_2861694	1
		SCM000172.1_1304936	1	SCM000170.1_2457378	1
		SCM000173.1_38039	1	SCM000172.1_3026463	1
		SCM000169.1_3734129	1	SCM000176.1_1578118	1
		SCM000174.1_422510	1	SCM000169.1_2580472	1
		SCM000175.1_224745	1	SCM000176.1_1399720	1
		SCM000169.1_2149844	1	SCM000171.1_2913792	1
		SCM000175.1_114343	1	SCM000169.1_4905352	1
		SCM000170.1_2007870	1	SCM000174.1_2832239	1
		SCM000169.1_3182138	1	SCM000173.1_3852030	1
		SCM000171.1_55519	1	SCM000174.1_690753	1
		SCM000176.1_723556	1	SCM000173.1_3872954	1
		SCM000173.1_3926500	1	SCM000173.1_3872966	1
		SCM000175.1_1851007	1	SCM000170.1_2880230	1
		SCM000172.1_2196533	1	SCM000169.1_3830298	1
		SCM000172.1_344197	1	SCM000169.1_4436149	1
		SCM000170.1_4381287	1	SCM000172.1_3821334	1
		SCM000169.1_553745	1	SCM000169.1_4455715	1
		SCM000170.1_2755799	1	SCM000174.1_2431385	1
		SCM000173.1_3937408	1	SCM000173.1_3866121	1
		SCM000169.1_2776929	1	SCM000173.1_866341	1
		SCM000174.1_1867402	1	SCM000171.1_63350	1
		SCM000171.1_3549231	1	SCM000171.1_512095	1
		SCM000174.1_2512460	1	SCM000169.1_4500269	1
		SCM000174.1_2220974	1	SCM000172.1_2986732	1
		SCM000169.1_3081378	1	SCM000176.1_1482469	1
		SCM000170.1_4703671	1	SCM000172.1_1340457	1
		SCM000173.1_3926148	1	SCM000170.1_269611	1
		SCM000176.1_352367	1	SCM000176.1_543912	1
		SCM000173.1_571049	1	SCM000171.1_1922542	1
		SCM000172.1_137008	1	SCM000170.1_4250509	1
		SCM000174.1_2660659	1	SCM000170.1_1469990	1
		SCM000173.1_2819946	1	SCM000173.1_3850863	1
		SCM000169.1_3960951	1	SCM000174.1_3193772	1
		SCM000169.1_4781093	1	SCM000173.1_3850937	1
		SCM000171.1_759522	1	SCM000172.1_1844135	1
		SCM000174.1_1361676	1	SCM000172.1_3254556	1
		SCM000176.1_1418269	1	SCM000173.1_2053719	1
		SCM000171.1_1128647	1	SCM000171.1_2339719	1
		SCM000176.1_230120	1	SCM000176.1_359520	1
		SCM000169.1_1537732	1	SCM000173.1_3921834	1
		SCM000174.1_249400	1	SCM000169.1_3639163	1
		SCM000171.1_149823	1	SCM000173.1_3851877	1
		SCM000171.1_3975402	1	SCM000173.1_3851887	1
		SCM000172.1_144367	1	SCM000174.1_3547745	1
		SCM000173.1_89295	1	SCM000173.1_80856	1
		SCM000172.1_1542925	1	SCM000170.1_2587606	1
		SCM000175.1_114333	1	SCM000172.1_51435	1
		SCM000170.1_2923965	1	SCM000170.1_1124095	1
		SCM000169.1_597810	1	SCM000170.1_565628	1
		SCM000173.1_3777679	1	SCM000173.1_1814495	1
		SCM000171.1_856973	1	SCM000171.1_3349306	1
		SCM000174.1_828086	1	SCM000173.1_2860187	1
		SCM000171.1_2303993	1	SCM000171.1_748863	1
		SCM000171.1_1045066	1	SCM000172.1_3294814	1
		SCM000175.1_1879216	1	SCM000174.1_985804	1
		SCM000172.1_2223061	1	SCM000173.1_2151528	1
		SCM000169.1_1843002	1	SCM000176.1_427147	1
		SCM000174.1_1381153	1	SCM000173.1_2892399	1
		SCM000170.1_1233831	1	SCM000170.1_2907147	1
		SCM000176.1_1061787	1	SCM000170.1_313256	1
		SCM000171.1_4001595	1	SCM000173.1_3736240	1
		SCM000170.1_3584561	1	SCM000169.1_1346791	1
		SCM000170.1_2537998	1	SCM000169.1_2005184	1
		SCM000169.1_2286344	1	SCM000172.1_2911803	1
		SCM000169.1_435658	1	SCM000170.1_668067	1
		SCM000172.1_3656270	1	SCM000169.1_4775368	1
		SCM000173.1_197212	1	SCM000171.1_3775684	1
		SCM000175.1_1238584	1	SCM000173.1_1736554	1
		SCM000172.1_30197	1	SCM000169.1_1265005	1
		SCM000170.1_2029821	1	SCM000175.1_1886476	1
		SCM000175.1_1927332	1	SCM000170.1_3343165	1
		SCM000176.1_1388171	1	SCM000172.1_1157513	1
		SCM000169.1_4855934	1	SCM000173.1_2574026	1
		SCM000173.1_2887366	1	SCM000171.1_3555248	1
		SCM000169.1_3839827	1	SCM000169.1_4764619	1
		SCM000169.1_3231940	1	SCM000176.1_790417	1
		SCM000169.1_4339570	1	SCM000174.1_3114872	1
		SCM000169.1_4729582	1	SCM000173.1_3857069	1
		SCM000173.1_1039092	1	SCM000169.1_1147995	1
		SCM000169.1_4902139	1	SCM000169.1_4359262	1
		SCM000173.1_3350632	1	SCM000169.1_1646022	1
		SCM000171.1_2181630	1	SCM000173.1_1751274	1
		SCM000172.1_381054	1	SCM000169.1_4436173	1
		SCM000174.1_3630815	1	SCM000170.1_1656189	1
		SCM000176.1_1656744	1	SCM000175.1_1537631	1
		SCM000173.1_65373	1	SCM000170.1_546614	1
		SCM000175.1_1906086	1	SCM000169.1_4359269	1
		SCM000169.1_3000677	1	SCM000174.1_2430929	1
		SCM000169.1_2020920	1	SCM000170.1_3894309	1
		SCM000175.1_1391480	1	SCM000170.1_4215027	1
		SCM000175.1_928055	1	SCM000175.1_1861725	1
		SCM000176.1_1616346	1	SCM000174.1_2477936	1
		SCM000176.1_790386	1	SCM000170.1_4366491	1
		SCM000176.1_934494	1	SCM000173.1_1717571	1
		SCM000172.1_2988158	1	SCM000173.1_3756148	1
		SCM000171.1_1890210	1	SCM000169.1_1414625	1
		SCM000170.1_2262305	1	SCM000173.1_2619983	1
		SCM000173.1_792185	1	SCM000172.1_3466421	1
		SCM000169.1_2865474	1	SCM000172.1_63679	1
		SCM000171.1_3562745	1	SCM000171.1_3599289	1
		SCM000174.1_2537824	1	SCM000175.1_67585	1
		SCM000171.1_451299	1	SCM000170.1_3524377	1
		SCM000176.1_399047	1	SCM000171.1_1920251	1
		SCM000173.1_2510944	1	SCM000172.1_2475503	1
		SCM000172.1_2986645	1	SCM000175.1_1901725	1
		SCM000170.1_4158183	1	SCM000170.1_3446855	1
		SCM000173.1_3937648	1	SCM000175.1_1244446	1
		SCM000171.1_138786	1	SCM000172.1_1686758	1
		SCM000175.1_1365159	1	SCM000170.1_3631399	1
		SCM000172.1_255605	1	SCM000173.1_689760	1
		SCM000169.1_960400	1	SCM000173.1_2124709	1
		SCM000169.1_1475262	1	SCM000172.1_2424673	1
		SCM000170.1_3502921	1	SCM000171.1_1652267	1
		SCM000176.1_859764	1	SCM000173.1_3848347	1
		SCM000174.1_686997	1	SCM000176.1_1564424	1
		SCM000171.1_3886218	1	SCM000172.1_2089172	1
		SCM000169.1_2165154	1	SCM000176.1_456556	1
		SCM000169.1_2779425	1	SCM000172.1_197074	1
		SCM000173.1_1954309	1	SCM000173.1_3445172	1
		SCM000175.1_1849153	1	SCM000176.1_1408041	1
		SCM000174.1_3260569	1	SCM000169.1_4910913	1
		SCM000170.1_1503200	1	SCM000176.1_608124	1
		SCM000169.1_179389	1	SCM000169.1_4891359	1
		SCM000169.1_1726329	1	SCM000171.1_2099041	1
		SCM000169.1_3497075	1	SCM000169.1_740188	1
		SCM000173.1_1745295	1	SCM000173.1_3756324	1
		SCM000169.1_2918028	1	SCM000175.1_180009	1
		SCM000173.1_1885745	1	SCM000171.1_3121535	1
		SCM000172.1_743888	1	SCM000174.1_326949	1
		SCM000170.1_134864	1	SCM000172.1_3879624	1
		SCM000175.1_1727572	1	SCM000172.1_3239679	1
		SCM000175.1_1852797	1	SCM000174.1_2675969	1
		SCM000171.1_3702485	1	SCM000172.1_841232	1
		SCM000169.1_809226	1	SCM000171.1_3161411	1
		SCM000170.1_1013409	1	SCM000170.1_2041763	1
		SCM000172.1_2425760	1	SCM000169.1_532799	1
		SCM000169.1_414258	1	SCM000171.1_4008696	1
		SCM000171.1_740358	1	SCM000170.1_2242629	1
		SCM000175.1_1720601	1	SCM000169.1_3290185	1
		SCM000176.1_193853	1	SCM000173.1_1297360	1
		SCM000174.1_3250074	1	SCM000172.1_167991	1
		SCM000175.1_1919443	1	SCM000174.1_3022794	1
		SCM000174.1_2241357	1	SCM000175.1_17604	1
		SCM000172.1_3476873	1	SCM000174.1_3491652	1
		SCM000171.1_1968450	1	SCM000171.1_319371	1
		SCM000173.1_2366267	1	SCM000175.1_98246	1
		SCM000169.1_416519	1	SCM000172.1_3517656	1
		SCM000173.1_2721303	1	SCM000171.1_2307885	1
		SCM000171.1_337103	1	SCM000170.1_1246131	1
		SCM000170.1_960307	1	SCM000172.1_2012082	1
		SCM000169.1_4839054	1	SCM000169.1_4910924	1
		SCM000171.1_1450919	1	SCM000170.1_940710	1
		SCM000170.1_3431086	1	SCM000174.1_1506351	1
		SCM000170.1_3265046	1	SCM000171.1_287079	1
		SCM000172.1_1698679	1	SCM000171.1_3869904	1
		SCM000171.1_2514432	1	SCM000169.1_1905757	1
		SCM000174.1_2319671	1	SCM000171.1_2972091	1
		SCM000170.1_1208079	1	SCM000176.1_296153	1
		SCM000174.1_2836215	1	SCM000172.1_2304629	1
		SCM000173.1_251505	1	SCM000174.1_180436	1
		SCM000169.1_1697644	1	SCM000169.1_1872268	1
		SCM000169.1_3682552	1	SCM000172.1_2357743	1
		SCM000171.1_753630	1	SCM000170.1_2507368	1
		SCM000170.1_871667	1	SCM000173.1_3937442	1
		SCM000173.1_1092480	1	SCM000172.1_427414	1
		SCM000175.1_1868305	1	SCM000169.1_2075756	1
		SCM000170.1_1287299	1	SCM000171.1_233685	1
		SCM000169.1_4586256	1	SCM000175.1_1880594	1
		SCM000171.1_810311	1	SCM000174.1_1806091	1
		SCM000176.1_1700269	1	SCM000170.1_2010865	1
		SCM000169.1_3805504	1	SCM000169.1_3018751	1
		SCM000169.1_450051	1	SCM000176.1_1564152	1
		SCM000169.1_2419454	1	SCM000172.1_333038	1
		SCM000172.1_1505523	1	SCM000170.1_2871660	1
		SCM000172.1_2342472	1	SCM000169.1_3743632	1
		SCM000173.1_3800540	1	SCM000169.1_490516	1
		SCM000174.1_3719276	1	SCM000176.1_653138	1
		SCM000172.1_437869	1	SCM000169.1_3847692	1
		SCM000169.1_479736	1	SCM000172.1_374952	1
		SCM000169.1_3952656	1	SCM000171.1_2504659	1
		SCM000169.1_2801002	1	SCM000169.1_3480816	1
		SCM000169.1_492009	1	SCM000176.1_763701	1
		SCM000173.1_86371	1	SCM000172.1_1980690	1
		SCM000169.1_2386209	1	SCM000171.1_542756	1
		SCM000171.1_212509	1	SCM000170.1_3283181	1
		SCM000175.1_1847518	1	SCM000173.1_3370907	1
		SCM000169.1_518268	1	SCM000170.1_3055331	1
		SCM000169.1_717287	1	SCM000176.1_1578124	1
		SCM000169.1_4447086	1	SCM000169.1_4059662	1
		SCM000170.1_3093516	1	SCM000171.1_3883857	1
		SCM000174.1_2160864	1	SCM000169.1_541418	1
		SCM000175.1_1879202	1	SCM000173.1_858030	1
		SCM000176.1_605477	1	SCM000174.1_1717823	1
		SCM000173.1_3555548	1	SCM000176.1_212269	1
		SCM000170.1_2757829	1	SCM000171.1_3482615	1
		SCM000175.1_1813614	1	SCM000171.1_2944546	1
		SCM000169.1_4824886	1	SCM000171.1_3025420	1
		SCM000171.1_3919736	1	SCM000170.1_1284088	1
		SCM000172.1_1781663	1	SCM000170.1_3836824	1
		SCM000172.1_1781662	1	SCM000173.1_2526079	1
		SCM000174.1_1142936	2	SCM000172.1_1843608	1
		SCM000174.1_884134	3	SCM000169.1_4908520	1
		SCM000173.1_3937587	4	SCM000175.1_1906609	1
		SCM000169.1_2058057	5	SCM000171.1_1591847	1
		SCM000172.1_2228702	6	SCM000169.1_2835066	1
		SCM000171.1_3185510	7	SCM000169.1_1567299	1
		SCM000175.1_1653053	8	SCM000173.1_3853432	1
		SCM000169.1_3223853	9	SCM000169.1_4905248	1
		SCM000173.1_1546862	10	SCM000173.1_3854155	1
		SCM000171.1_889179	11	SCM000169.1_3078152	1
		SCM000172.1_1988335	12	SCM000173.1_3853111	1
		SCM000171.1_1901118	13	SCM000170.1_1977323	1
		SCM000171.1_209140	14	SCM000173.1_3853146	1
		SCM000176.1_790457	15	SCM000172.1_3021951	1
		SCM000171.1_404348	16	SCM000170.1_3244771	1
		SCM000171.1_2174814	17	SCM000176.1_450184	1
		SCM000171.1_760662	18	SCM000173.1_3862808	1
		SCM000174.1_904010	19	SCM000170.1_4111244	1
		SCM000171.1_3333165	20	SCM000170.1_2855985	1
		SCM000171.1_950086	21	SCM000174.1_245377	1
		SCM000169.1_802369	22	SCM000169.1_880724	1
		SCM000174.1_34389	23	SCM000173.1_520622	1
		SCM000174.1_2870439	24	SCM000173.1_124275	1
		SCM000175.1_1870706	25	SCM000170.1_865628	1
		SCM000176.1_1550560	26	SCM000173.1_394138	1
		SCM000171.1_2098992	27	SCM000172.1_890069	1
		SCM000169.1_2200719	28	SCM000175.1_1559364	1
		SCM000170.1_3022166	29	SCM000169.1_802369	1
		SCM000169.1_3220360	30	SCM000174.1_1063332	1
		SCM000170.1_2423144	31	SCM000170.1_1246089	1
		SCM000174.1_2282087	32	SCM000170.1_2327120	1
		SCM000172.1_180021	33	SCM000170.1_2423144	1
		SCM000172.1_2280787	34	SCM000176.1_1564629	1
		SCM000175.1_1850725	35	SCM000174.1_3465539	1
		SCM000173.1_1553521	36	SCM000175.1_1135691	1
		SCM000171.1_4008716	37	SCM000169.1_4905337	1
		SCM000170.1_2051589	38	SCM000176.1_227563	1
		SCM000174.1_1649970	39	SCM000174.1_2124014	1
		SCM000173.1_3937215	40	SCM000169.1_4066290	1
		SCM000172.1_66167	41	SCM000173.1_3734586	1
		SCM000170.1_185431	42	SCM000173.1_2973919	1
		SCM000172.1_356738	43	SCM000175.1_1861691	1
		SCM000174.1_1529553	44	SCM000173.1_1501575	1
		SCM000172.1_878819	45	SCM000175.1_504726	1
		SCM000175.1_1456283	46	SCM000176.1_228360	1
		SCM000172.1_3875753	47	SCM000173.1_2475475	1
		SCM000170.1_2366010	48	SCM000175.1_359382	1
		SCM000171.1_741772	49	SCM000175.1_440048	1
		SCM000172.1_1537035	50	SCM000175.1_1871604	1
		SCM000171.1_442124	51	SCM000174.1_3672246	1
		SCM000170.1_47035	52	SCM000176.1_236591	1
		SCM000172.1_2871500	53	SCM000172.1_2545584	1
		SCM000172.1_2373002	54	SCM000169.1_3830296	1
		SCM000173.1_149846	55	SCM000169.1_2798922	1
		SCM000173.1_3743304	56	SCM000173.1_377623	1
		SCM000171.1_3188084	57	SCM000172.1_3283798	1
		SCM000169.1_4160057	58	SCM000173.1_1419542	1
		SCM000175.1_1882012	59	SCM000172.1_155983	1
		SCM000169.1_3797309	60	SCM000173.1_3156383	1
		SCM000170.1_4833060	61	SCM000175.1_657628	1
		SCM000170.1_3617929	62	SCM000173.1_2475881	1
		SCM000174.1_2408010	63	SCM000170.1_380095	1
		SCM000169.1_4357649	64	SCM000174.1_277222	1
		SCM000169.1_4159898	65	SCM000169.1_3792846	1
		SCM000172.1_3606021	66	SCM000173.1_3870119	1
		SCM000175.1_1849883	67	SCM000171.1_984436	1
		SCM000174.1_1344499	68	SCM000173.1_3937410	1
		SCM000171.1_521065	69	SCM000170.1_3031469	1
		SCM000172.1_3158860	70	SCM000174.1_2043055	1
		SCM000172.1_3903736	71	SCM000171.1_767057	1
		SCM000172.1_3824967	72	SCM000172.1_3852188	1
		SCM000172.1_115427	73	SCM000175.1_1913177	1
		SCM000170.1_3190763	74	SCM000171.1_1930813	1
		SCM000174.1_34387	75	SCM000171.1_3263544	1
		SCM000171.1_447743	76	SCM000172.1_2719037	1
		SCM000171.1_3334473	77	SCM000173.1_214695	1
		SCM000173.1_3027242	78	SCM000171.1_1960092	1
		SCM000170.1_4480122	79	SCM000170.1_3474947	1
		SCM000173.1_118875	80	SCM000174.1_1529553	1
		SCM000170.1_950753	81	SCM000169.1_3038263	1
		SCM000175.1_1776125	82	SCM000175.1_1881910	1
		SCM000174.1_2867459	83	SCM000169.1_1998233	1
		SCM000176.1_895546	84	SCM000171.1_748407	1
		SCM000174.1_1010753	85	SCM000174.1_1532733	1
		SCM000176.1_529991	86	SCM000171.1_403352	1
		SCM000169.1_4059644	87	SCM000169.1_2997241	1
		SCM000174.1_746813	88	SCM000175.1_1910060	1
		SCM000173.1_270301	89	SCM000174.1_705605	1
		SCM000174.1_3081871	90	SCM000175.1_1086277	1
		SCM000170.1_95059	91	SCM000173.1_3851621	1
		SCM000170.1_382276	92	SCM000171.1_1120545	1
		SCM000174.1_1717980	93	SCM000173.1_3852711	1
		SCM000174.1_705605	94	SCM000171.1_1647191	1
		SCM000175.1_1733028	95	SCM000173.1_3852944	1
		SCM000172.1_893556	96	SCM000174.1_1197909	1
		SCM000176.1_506093	97	SCM000169.1_4908205	1
		SCM000169.1_1724616	98	SCM000175.1_1864677	1
		SCM000170.1_2033225	99	SCM000170.1_4595115	1
		SCM000173.1_3925004	100	SCM000169.1_1457618	1
				SCM000172.1_3453385	1
				SCM000172.1_1055076	1
				SCM000173.1_3869755	1
				SCM000176.1_861940	1
				SCM000171.1_3046017	1
				SCM000173.1_3861026	1
				SCM000170.1_2891769	1
				SCM000169.1_950067	1
				SCM000171.1_542764	1
				SCM000171.1_485976	1
				SCM000172.1_1003917	1
				SCM000174.1_30235	1
				SCM000169.1_3542917	1
				SCM000174.1_3006717	1
				SCM000170.1_4068700	1
				SCM000174.1_922796	1
				SCM000174.1_1535676	1
				SCM000175.1_104876	1
				SCM000174.1_778270	1
				SCM000171.1_3683192	1
				SCM000171.1_3001370	1
				SCM000169.1_1516300	1
				SCM000176.1_398184	1
				SCM000174.1_3770499	1
				SCM000172.1_3882322	1
				SCM000174.1_3770508	1
				SCM000173.1_3861557	1
				SCM000174.1_1898632	1
				SCM000170.1_4649744	1
				SCM000174.1_295309	1
				SCM000173.1_3850563	1
				SCM000169.1_1414608	1
				SCM000171.1_3701540	1
				SCM000174.1_3771442	1
				SCM000175.1_1863242	1
				SCM000174.1_3771644	1
				SCM000172.1_2842465	1
				SCM000169.1_1349416	1
				SCM000174.1_3771753	1
				SCM000176.1_859704	1
				SCM000171.1_1485877	1
				SCM000174.1_3771870	1
				SCM000174.1_745251	1
				SCM000172.1_2640369	1
				SCM000170.1_2065224	1
				SCM000172.1_2769430	1
				SCM000175.1_1886198	1
				SCM000171.1_3820444	1
				SCM000173.1_3346798	1
				SCM000172.1_2473771	1
				SCM000169.1_4128201	1
				SCM000170.1_2857990	1
				SCM000176.1_1817260	1
				SCM000169.1_4912604	1
				SCM000169.1_965131	1
				SCM000172.1_430051	1
				SCM000172.1_2147126	1
				SCM000173.1_3926434	1
				SCM000173.1_3850971	1
				SCM000173.1_3850986	1
				SCM000173.1_3851050	1
				SCM000173.1_3851123	1
				SCM000173.1_3851139	1
				SCM000173.1_3851145	1
				SCM000173.1_3851149	1
				SCM000170.1_1223729	1
				SCM000173.1_3851223	1
				SCM000169.1_4451115	1
				SCM000173.1_3851253	1
				SCM000173.1_3851257	1
				SCM000174.1_3208052	1
				SCM000173.1_3851297	1
				SCM000174.1_2008710	1
				SCM000173.1_3851303	1
				SCM000173.1_3851726	1
				SCM000176.1_1093164	1
				SCM000173.1_3851760	1
				SCM000173.1_3851763	1
				SCM000173.1_3852261	1
				SCM000170.1_4215091	1
				SCM000173.1_3853047	1
				SCM000176.1_13844	1
				SCM000173.1_3853054	1
				SCM000172.1_3528540	1
				SCM000173.1_3853129	1
				SCM000170.1_304644	1
				SCM000173.1_3853354	1
				SCM000170.1_4756634	1
				SCM000173.1_3853405	1
				SCM000172.1_68575	1
				SCM000173.1_3853469	1
				SCM000176.1_567907	1
				SCM000173.1_3853472	1
				SCM000172.1_1640462	1
				SCM000173.1_3853509	1
				SCM000173.1_3854113	1
				SCM000173.1_3854123	1
				SCM000169.1_468220	1
				SCM000174.1_3547173	1
				SCM000169.1_2562554	1
				SCM000175.1_542362	1
				SCM000174.1_3372157	1
				SCM000173.1_3867696	1
				SCM000173.1_3851919	1
				SCM000176.1_1121291	1
				SCM000169.1_4912299	1
				SCM000173.1_580421	1
				SCM000171.1_2536626	1
				SCM000172.1_2389558	1
				SCM000176.1_1571305	1
				SCM000169.1_2058057	1
				SCM000175.1_1870604	1
				SCM000175.1_1668438	1
				SCM000170.1_2264163	1
				SCM000172.1_1862301	1
				SCM000174.1_3329373	1
				SCM000171.1_3886011	1
				SCM000176.1_1377579	1
				SCM000170.1_1488099	1
				SCM000171.1_938793	1
				SCM000171.1_889179	1
				SCM000170.1_1632446	1
				SCM000171.1_2825869	1
				SCM000175.1_1913054	1
				SCM000170.1_1293555	1
				SCM000175.1_1906613	1
				SCM000169.1_3733459	1
				SCM000171.1_3081732	1
				SCM000170.1_3711119	1
				SCM000170.1_1576999	1
				SCM000169.1_527827	1
				SCM000173.1_3848195	1
				SCM000169.1_770720	1
				SCM000170.1_4795351	1
				SCM000173.1_863237	1
				SCM000174.1_1333854	1
				SCM000175.1_1863032	1
				SCM000173.1_1817216	1
				SCM000174.1_3142443	1
				SCM000172.1_3887718	1
				SCM000173.1_396196	1
				SCM000172.1_2419166	1
				SCM000172.1_1969056	1
				SCM000174.1_2684663	1
				SCM000170.1_391807	1
				SCM000171.1_1244394	1
				SCM000174.1_1355508	1
				SCM000171.1_3721211	1
				SCM000173.1_213979	1
				SCM000174.1_676515	1
				SCM000171.1_740546	1
				SCM000173.1_3850555	1
				SCM000174.1_2919590	1
				SCM000169.1_1472018	1
				SCM000172.1_2473836	1
				SCM000170.1_2436652	1
				SCM000169.1_1477466	1
				SCM000176.1_777208	1
				SCM000171.1_2804031	1
				SCM000171.1_3248257	1
				SCM000173.1_3851461	1
				SCM000173.1_3851448	1
				SCM000170.1_3259121	1
				SCM000173.1_361640	1
				SCM000174.1_43362	1
				SCM000174.1_3291117	1
				SCM000169.1_1789322	1
				SCM000175.1_1885736	1
				SCM000173.1_3849108	1
				SCM000171.1_3661167	1
				SCM000171.1_3097063	1
				SCM000172.1_1067421	1
				SCM000175.1_1885731	1
				SCM000171.1_3188084	1
				SCM000169.1_2834787	1
				SCM000171.1_735443	1
				SCM000173.1_3937159	1
				SCM000169.1_3334228	1
				SCM000170.1_2698345	1
				SCM000169.1_2649405	1
				SCM000174.1_2984273	1
				SCM000173.1_3937501	1
				SCM000171.1_3483458	1
				SCM000169.1_3709519	1
				SCM000171.1_2041323	1
				SCM000170.1_4766812	1
				SCM000173.1_3848346	1
				SCM000173.1_3848365	1
				SCM000169.1_3870384	1
				SCM000176.1_76582	1
				SCM000173.1_3848818	1
				SCM000169.1_1988419	1
				SCM000169.1_4905300	1
				SCM000169.1_2248624	1
				SCM000170.1_1347991	1
				SCM000174.1_1175560	1
				SCM000175.1_1862915	1
				SCM000175.1_1577551	1
				SCM000175.1_1862932	1
				SCM000170.1_2835911	1
				SCM000170.1_2886378	1
				SCM000170.1_4350579	1
				SCM000170.1_116249	1
				SCM000173.1_3860848	1
				SCM000172.1_3563556	1
				SCM000173.1_3849936	1
				SCM000173.1_255673	1
				SCM000171.1_222266	1
				SCM000169.1_417854	1
				SCM000169.1_3295667	1
				SCM000173.1_3850427	1
				SCM000173.1_3852704	1
				SCM000172.1_3813932	1
				SCM000173.1_3851617	1
				SCM000173.1_3851718	1
				SCM000171.1_3940458	1
				SCM000173.1_3852735	1
				SCM000170.1_1562712	1
				SCM000173.1_3852957	1
				SCM000171.1_3186013	1
				SCM000173.1_2103561	1
				SCM000175.1_1107164	1
				SCM000169.1_3923520	1
				SCM000175.1_1865676	1
				SCM000171.1_3620971	1
				SCM000169.1_3239918	1
				SCM000176.1_1574827	1
				SCM000174.1_1034327	1
				SCM000170.1_2659082	1
				SCM000173.1_352341	1
				SCM000176.1_789168	1
				SCM000169.1_4912509	1
				SCM000176.1_391945	1
				SCM000174.1_3470270	1
				SCM000174.1_2043224	1
				SCM000169.1_4310835	1
				SCM000172.1_140268	1
				SCM000170.1_1656988	1
				SCM000170.1_853930	1
				SCM000171.1_3302965	1
				SCM000173.1_316837	1
				SCM000171.1_3608660	1
				SCM000172.1_1874562	1
				SCM000175.1_1722571	1
				SCM000169.1_3333335	1
				SCM000171.1_748512	1
				SCM000170.1_2855221	1
				SCM000173.1_1670319	1
				SCM000172.1_2762850	1
				SCM000170.1_4599718	1
				SCM000171.1_417635	1
				SCM000170.1_4086912	1
				SCM000171.1_3384137	1
				SCM000173.1_16892	1
				SCM000170.1_2598687	1
				SCM000170.1_1543842	1
				SCM000175.1_1904948	1
				SCM000173.1_3848230	1
				SCM000170.1_3080269	1
				SCM000171.1_1478143	1
				SCM000169.1_1453547	1
				SCM000172.1_3402403	1
				SCM000171.1_2823903	1
				SCM000169.1_2032927	1
				SCM000173.1_3742560	1
				SCM000171.1_1899521	1
				SCM000170.1_1476225	1
				SCM000170.1_3080263	1
				SCM000174.1_2329797	1
				SCM000170.1_1822435	1
				SCM000169.1_2065990	1
				SCM000172.1_364433	1
				SCM000169.1_2141400	1
				SCM000169.1_4867339	1
				SCM000169.1_1718312	1
				SCM000169.1_1649748	1
				SCM000169.1_4548246	1
				SCM000175.1_1142461	1
				SCM000170.1_4704789	1
				SCM000170.1_1985576	1
				SCM000171.1_878230	1
				SCM000172.1_66167	1
				SCM000172.1_742810	1
				SCM000174.1_1100899	1
				SCM000171.1_748567	1
				SCM000169.1_2583765	1
				SCM000173.1_118875	1
				SCM000169.1_3959403	1
				SCM000173.1_1796046	1
				SCM000170.1_2278031	1
				SCM000174.1_3173887	1
				SCM000170.1_4824414	1
				SCM000173.1_307874	1
				SCM000175.1_1913191	1
				SCM000169.1_260086	1
				SCM000173.1_3852962	1
				SCM000173.1_3852969	1
				SCM000172.1_2559662	1
				SCM000173.1_207271	1
				SCM000173.1_1825148	1
				SCM000170.1_444625	1
				SCM000173.1_3042466	1
				SCM000175.1_52571	1
				SCM000169.1_2972531	1
				SCM000176.1_1571417	1
				SCM000174.1_3148431	1
				SCM000169.1_1006760	1
				SCM000169.1_3052206	1
				SCM000171.1_3008744	1
				SCM000174.1_419724	1
				SCM000171.1_906114	1
				SCM000170.1_184396	1
				SCM000171.1_4005809	1
				SCM000170.1_812486	1
				SCM000173.1_1428712	1
				SCM000169.1_4269010	1
				SCM000176.1_83046	1
				SCM000174.1_2164876	1
				SCM000169.1_3790766	1
				SCM000170.1_1072390	1
				SCM000169.1_1645318	1
				SCM000173.1_472600	1
				SCM000175.1_1724458	1
				SCM000174.1_2985228	1
				SCM000174.1_1445429	1
				SCM000170.1_2327888	1
				SCM000171.1_711934	1
				SCM000169.1_4640074	1
				SCM000171.1_1148477	1
				SCM000172.1_3126628	1
				SCM000173.1_1788356	1
				SCM000172.1_1304738	1
				SCM000173.1_2610700	1
				SCM000170.1_2182149	1
				SCM000174.1_2034212	1
				SCM000170.1_1248614	1
				SCM000175.1_1507038	1
				SCM000170.1_3518439	1
				SCM000174.1_3036732	1
				SCM000171.1_3385797	1
				SCM000173.1_848328	1
				SCM000170.1_2236149	1
				SCM000174.1_1339222	1
				SCM000171.1_3790223	1
				SCM000175.1_1916498	1
				SCM000171.1_1086060	1
				SCM000169.1_3382363	1
				SCM000170.1_211553	1
				SCM000169.1_1300740	1
				SCM000170.1_3187614	1
				SCM000169.1_2074480	1
				SCM000170.1_4256058	1
				SCM000172.1_1498588	1
				SCM000173.1_3860817	1
				SCM000169.1_693898	1
				SCM000175.1_1870706	1
				SCM000173.1_3868408	1
				SCM000170.1_3552457	1
				SCM000170.1_2385931	1
				SCM000174.1_77505	1
				SCM000173.1_2679796	1
				SCM000174.1_2963729	1
				SCM000170.1_3972215	1
				SCM000171.1_1773781	1
				SCM000173.1_1048313	1
				SCM000169.1_2433740	1
				SCM000169.1_3817247	1
				SCM000169.1_3046528	1
				SCM000170.1_13911	1
				SCM000172.1_3838556	1
				SCM000169.1_1913499	1
				SCM000172.1_1013153	1
				SCM000169.1_4482882	1
				SCM000175.1_1871273	1
				SCM000172.1_151230	1
				SCM000176.1_227083	1
				SCM000173.1_3775176	1
				SCM000169.1_496592	1
				SCM000173.1_1560642	1
				SCM000172.1_1025295	1
				SCM000176.1_1571294	1
				SCM000176.1_193101	1
				SCM000170.1_2566106	1
				SCM000176.1_1102160	1
				SCM000176.1_129978	1
				SCM000171.1_2767262	1
				SCM000170.1_2916263	1
				SCM000173.1_2468519	1
				SCM000176.1_450084	1
				SCM000170.1_1203586	1
				SCM000169.1_1729071	1
				SCM000176.1_228506	1
				SCM000174.1_43896	1
				SCM000175.1_1850725	1
				SCM000176.1_1350837	1
				SCM000171.1_2412048	1
				SCM000172.1_3072600	1
				SCM000173.1_118112	1
				SCM000175.1_1880582	1
				SCM000175.1_501570	1
				SCM000172.1_2306371	1
				SCM000173.1_109255	1
				SCM000174.1_2114502	1
				SCM000173.1_581375	1
				SCM000174.1_884134	1
				SCM000170.1_1787470	1
				SCM000173.1_994492	1
				SCM000169.1_3374668	1
				SCM000170.1_3338224	1
				SCM000172.1_1760925	1
				SCM000173.1_3937143	1
				SCM000172.1_406921	1
				SCM000171.1_1167950	1
				SCM000170.1_2594228	1
				SCM000169.1_2985314	1
				SCM000175.1_1811851	1
				SCM000172.1_2475552	1
				SCM000174.1_2224982	1
				SCM000170.1_756670	1
				SCM000175.1_1863148	1
				SCM000173.1_214144	1
				SCM000172.1_893556	1
				SCM000169.1_4118940	1
				SCM000172.1_3266464	1
				SCM000171.1_1571342	1
				SCM000176.1_229322	1
				SCM000169.1_4310773	1
				SCM000174.1_1858681	1
				SCM000174.1_3340303	1
				SCM000174.1_2991487	1
				SCM000175.1_98042	1
				SCM000169.1_2637237	1
				SCM000172.1_991973	1
				SCM000174.1_248730	1
				SCM000174.1_2559115	1
				SCM000175.1_1724887	1
				SCM000174.1_3111973	1
				SCM000169.1_3647395	1
				SCM000171.1_3185510	1
				SCM000170.1_2694554	1
				SCM000174.1_1683203	1
				SCM000170.1_121295	1
				SCM000169.1_4159898	1
				SCM000169.1_1670180	1
				SCM000173.1_3850113	1
				SCM000169.1_1920954	1
				SCM000170.1_1579166	1
				SCM000173.1_316675	1
				SCM000169.1_4148500	1
				SCM000174.1_1168642	1
				SCM000173.1_3850423	1
				SCM000173.1_3851089	1
				SCM000171.1_946525	1
				SCM000173.1_3851107	1
				SCM000173.1_3851399	1
				SCM000176.1_1565581	1
				SCM000176.1_228389	1
				SCM000173.1_3851565	1
				SCM000173.1_1119108	1
				SCM000169.1_2299955	1
				SCM000173.1_3852056	1
				SCM000174.1_181348	1
				SCM000173.1_3852057	1
				SCM000176.1_431846	1
				SCM000173.1_3852099	1
				SCM000173.1_3852146	1
				SCM000171.1_1854615	1
				SCM000173.1_3854198	1
				SCM000173.1_3872933	1
				SCM000169.1_4481172	1
				SCM000169.1_4316983	1
				SCM000173.1_3850109	1
				SCM000169.1_4110250	1
				SCM000173.1_349590	1
				SCM000170.1_3720536	1
				SCM000171.1_3529199	1
				SCM000174.1_3326833	1
				SCM000173.1_2626670	1
				SCM000175.1_1871570	1
				SCM000175.1_1704591	1
				SCM000172.1_945569	1
				SCM000175.1_1933074	1
				SCM000174.1_2840443	1
				SCM000172.1_1935816	1
				SCM000176.1_1707583	1
				SCM000173.1_3854370	1
				SCM000172.1_2196265	1
				SCM000176.1_1428543	1
				SCM000173.1_351922	1
				SCM000169.1_521837	1
				SCM000169.1_1542131	1
				SCM000175.1_1058401	1
				SCM000170.1_1006410	1
				SCM000171.1_3391407	1
				SCM000175.1_440237	1
				SCM000170.1_2207775	1
				SCM000170.1_430903	1
				SCM000169.1_1646337	1
				SCM000175.1_1861732	1
				SCM000172.1_797678	1
				SCM000173.1_3846274	1
				SCM000173.1_775398	1
				SCM000170.1_1486425	1
				SCM000174.1_2862320	1
				SCM000175.1_1407639	1
				SCM000169.1_644402	1
				SCM000173.1_2061825	1
				SCM000176.1_901295	1
				SCM000175.1_1484085	1
				SCM000175.1_1264026	1
				SCM000173.1_3852433	1
				SCM000173.1_3853460	1
				SCM000171.1_3031536	1
				SCM000174.1_1142936	1
				SCM000173.1_3850569	1
				SCM000170.1_1469981	1
				SCM000175.1_1875549	1
				SCM000174.1_895208	1
				SCM000172.1_1347782	1
				SCM000170.1_185431	1
				SCM000176.1_1570855	1
				SCM000174.1_326985	1
				SCM000170.1_3436097	1
				SCM000170.1_851450	1
				SCM000171.1_2141012	1
				SCM000170.1_437487	1
				SCM000173.1_3785029	1
				SCM000170.1_3936282	1
				SCM000174.1_2173210	1
				SCM000175.1_342249	1
				SCM000169.1_2973279	1
				SCM000170.1_4186432	1
				SCM000171.1_1509770	1
				SCM000169.1_2492656	1
				SCM000170.1_1878657	1
				SCM000174.1_989173	1
				SCM000170.1_682272	1
				SCM000169.1_489127	1
				SCM000175.1_1901526	1
				SCM000169.1_2495835	1
				SCM000175.1_814939	1
				SCM000174.1_224244	1
				SCM000170.1_559742	1
				SCM000169.1_4087917	1
				SCM000174.1_376972	1
				SCM000171.1_3020372	1
				SCM000171.1_748200	1
				SCM000176.1_1577116	1
				SCM000170.1_3716206	1
				SCM000174.1_2162342	1
				SCM000170.1_167903	1
				SCM000173.1_98560	1
				SCM000174.1_1514941	1
				SCM000172.1_2046608	1
				SCM000175.1_1297370	1
				SCM000172.1_987840	1
				SCM000170.1_3945197	1
				SCM000176.1_963721	1
				SCM000169.1_1274997	1
				SCM000174.1_1751266	1
				SCM000175.1_1885778	1
				SCM000169.1_1621414	1
				SCM000169.1_3453018	1
				SCM000172.1_3913537	1
				SCM000169.1_4411541	1
				SCM000171.1_2817399	1
				SCM000171.1_2784798	1
				SCM000173.1_1452685	1
				SCM000176.1_224853	1
				SCM000170.1_3190763	1
				SCM000171.1_2679875	1
				SCM000176.1_880410	1
				SCM000175.1_1733028	1
				SCM000175.1_1882265	1
				SCM000172.1_2936772	1
				SCM000170.1_3402282	1
				SCM000173.1_414262	1
				SCM000170.1_4279789	1
				SCM000176.1_2270	1
				SCM000172.1_2318731	1
				SCM000174.1_1947245	1
				SCM000169.1_3928409	1
				SCM000175.1_1918523	1
				SCM000169.1_3314270	1
				SCM000170.1_168887	1
				SCM000171.1_2423899	1
				SCM000171.1_500862	1
				SCM000173.1_349689	1
				SCM000173.1_3937254	1
				SCM000169.1_1944311	1
				SCM000170.1_1038988	1
				SCM000175.1_1175377	1
				SCM000174.1_3012732	1
				SCM000171.1_2172156	1
				SCM000173.1_3866897	1
				SCM000172.1_2411389	1
				SCM000171.1_514192	1
				SCM000170.1_3909108	1
				SCM000175.1_550193	1
				SCM000174.1_1095447	1
				SCM000172.1_2289272	1
				SCM000169.1_1556272	1
				SCM000176.1_790406	1
				SCM000174.1_1700506	1
				SCM000169.1_2591938	1
				SCM000172.1_2462695	1
				SCM000171.1_2475481	1
				SCM000170.1_318528	1
				SCM000171.1_2072109	1
				SCM000169.1_1658625	1
				SCM000169.1_3726630	1
				SCM000173.1_563850	1
				SCM000170.1_4217718	1
				SCM000170.1_937367	1
				SCM000169.1_3723366	1
				SCM000170.1_78174	1
				SCM000170.1_1233725	1
				SCM000169.1_4908423	1
				SCM000170.1_3650049	1
				SCM000174.1_1577571	1
				SCM000170.1_4198275	1
				SCM000169.1_4336951	1
				SCM000175.1_1878090	1
				SCM000173.1_3866010	1
				SCM000171.1_899720	1
				SCM000172.1_2876502	1
				SCM000171.1_2536428	1
				SCM000169.1_1694386	1
				SCM000169.1_3988295	1
				SCM000173.1_2670794	1
				SCM000175.1_603076	1
				SCM000169.1_4903921	1
				SCM000172.1_3403687	1
				SCM000172.1_3567019	1
				SCM000172.1_1499503	1
				SCM000172.1_1937612	1
				SCM000175.1_868999	1
				SCM000169.1_4727240	1
				SCM000176.1_1722899	1
				SCM000171.1_3299568	1
				SCM000169.1_2039619	1
				SCM000173.1_454505	1
				SCM000175.1_1944070	1
				SCM000173.1_3846151	1
				SCM000175.1_1865049	1
				SCM000173.1_616011	1
				SCM000170.1_1980639	1
				SCM000173.1_3848173	1
				SCM000173.1_3848219	1
				SCM000173.1_3848506	1
				SCM000171.1_298927	1
				SCM000175.1_1269109	1
				SCM000175.1_1283855	1
				SCM000176.1_1570211	1
				SCM000170.1_2456036	1
				SCM000175.1_1713058	1
				SCM000169.1_3104138	1
				SCM000170.1_1668713	1
				SCM000170.1_4368520	1
				SCM000173.1_3051081	1
				SCM000175.1_636427	1
				SCM000169.1_3622248	1
				SCM000174.1_1454144	1
				SCM000169.1_2345077	1
				SCM000170.1_204148	1
				SCM000174.1_471733	1
				SCM000169.1_3172905	1
				SCM000176.1_83123	1
				SCM000175.1_1170816	1
				SCM000174.1_2187646	1
				SCM000173.1_3138716	1
				SCM000175.1_1206298	1
				SCM000170.1_134488	1
				SCM000171.1_3296026	1
				SCM000171.1_1938641	1
				SCM000173.1_3939232	1
				SCM000172.1_1589655	1
				SCM000170.1_624580	1
				SCM000173.1_3756517	1
				SCM000172.1_3768673	1
				SCM000175.1_1867882	1
				SCM000170.1_2620273	1
				SCM000169.1_877237	1
				SCM000175.1_1906642	1
				SCM000173.1_264276	1
				SCM000170.1_1363291	1
				SCM000174.1_494202	1
				SCM000176.1_523499	1
				SCM000171.1_464506	1
				SCM000169.1_4062558	1
				SCM000169.1_4592679	1
				SCM000173.1_3863788	1
				SCM000171.1_2794663	1
				SCM000172.1_192237	1
				SCM000174.1_2726014	1
				SCM000171.1_1405663	1
				SCM000169.1_4857470	1
				SCM000174.1_1588100	1
				SCM000176.1_1570224	1
				SCM000169.1_4092772	1
				SCM000171.1_3246715	1
				SCM000169.1_715284	1
				SCM000169.1_4152103	1
				SCM000171.1_3585084	1
				SCM000176.1_781257	1
				SCM000173.1_133890	1
				SCM000172.1_1453524	1
				SCM000172.1_2783075	1
				SCM000171.1_3188454	1
				SCM000173.1_1527606	1
				SCM000176.1_903894	1
				SCM000171.1_2772391	1
				SCM000171.1_1882474	1
				SCM000173.1_51577	1
				SCM000174.1_3148454	1
				SCM000170.1_1958231	1
				SCM000169.1_3337831	1
				SCM000174.1_2020490	1
				SCM000172.1_2246778	1
				SCM000171.1_521065	1
				SCM000174.1_1197874	1
				SCM000173.1_855065	1
				SCM000175.1_103652	1
				SCM000172.1_1246868	1
				SCM000171.1_4008716	1
				SCM000171.1_1750020	1
				SCM000171.1_1863835	1
				SCM000173.1_1931453	1
				SCM000169.1_2107137	1
				SCM000170.1_3163489	1
				SCM000173.1_3848779	1
				SCM000173.1_3561302	1
				SCM000170.1_2262181	1
				SCM000172.1_34421	1
				SCM000173.1_390542	1
				SCM000172.1_1895879	1
				SCM000169.1_4542689	1
				SCM000174.1_2687575	1
				SCM000170.1_1277316	1
				SCM000173.1_3862013	1
				SCM000170.1_1057673	1
				SCM000173.1_121801	1
				SCM000174.1_1010133	1
				SCM000175.1_1460682	1
				SCM000170.1_3002458	1
				SCM000170.1_559784	1
				SCM000175.1_55682	1
				SCM000170.1_2263385	1
				SCM000169.1_4154001	1
				SCM000174.1_3111976	1
				SCM000171.1_2586796	1
				SCM000169.1_4447576	1
				SCM000173.1_1538891	1
				SCM000176.1_177642	1
				SCM000172.1_2456752	1
				SCM000174.1_1783059	1
				SCM000170.1_4830524	1
				SCM000170.1_4003136	1
				SCM000176.1_152689	1
				SCM000175.1_1875026	1
				SCM000171.1_1993932	1
				SCM000175.1_1653053	1
				SCM000174.1_887628	1
				SCM000169.1_963387	1
				SCM000176.1_323721	1
				SCM000173.1_1717238	1
				SCM000169.1_2415315	1
				SCM000170.1_505325	1
				SCM000171.1_385145	1
				SCM000172.1_2940404	1
				SCM000171.1_3218980	1
				SCM000170.1_4216681	1
				SCM000175.1_1885848	1
				SCM000175.1_1724540	1
				SCM000172.1_1625253	1
				SCM000169.1_4764257	1
				SCM000173.1_239226	1
				SCM000169.1_4088466	1
				SCM000170.1_4633525	1
				SCM000170.1_3404544	1
				SCM000170.1_3626961	1
				SCM000173.1_447817	1
				SCM000174.1_1034328	1
				SCM000170.1_2956725	1
				SCM000174.1_3638224	1
				SCM000170.1_757402	1
				SCM000173.1_3865949	1
				SCM000173.1_3799366	1
				SCM000175.1_1892657	1
				SCM000172.1_3428921	1
				SCM000169.1_3846384	1
				SCM000169.1_4153997	1
				SCM000172.1_356738	1
				SCM000172.1_1042129	1
				SCM000169.1_2421511	1
				SCM000176.1_1219562	1
				SCM000172.1_1924359	1
				SCM000175.1_877975	1
				SCM000169.1_2649479	1
				SCM000172.1_167039	1
				SCM000171.1_1321742	1
				SCM000171.1_2667681	1
				SCM000176.1_886214	1
				SCM000172.1_1695103	1
				SCM000174.1_1696135	1
				SCM000170.1_1285447	1
				SCM000173.1_3937215	1
				SCM000174.1_850991	1
				SCM000170.1_4215077	1
				SCM000175.1_1010545	1
				SCM000169.1_4904740	1
				SCM000176.1_1057241	1
				SCM000174.1_2867510	1
				SCM000169.1_3960932	1
				SCM000175.1_891596	1
				SCM000173.1_1179141	1
				SCM000170.1_3281211	1
				SCM000173.1_2580843	1
				SCM000171.1_4019317	1
				SCM000169.1_4310538	1
				SCM000174.1_651114	1
				SCM000175.1_1867129	1
				SCM000173.1_3372793	1
				SCM000172.1_789790	1
				SCM000172.1_2850943	1
				SCM000175.1_1537627	1
				SCM000170.1_27815	1
				SCM000170.1_4319570	1
				SCM000171.1_3792080	1
				SCM000169.1_3316388	1
				SCM000171.1_2288106	1
				SCM000175.1_1868446	1
				SCM000169.1_2328661	1
				SCM000171.1_1945906	1
				SCM000174.1_155653	1
				SCM000176.1_1670071	1
				SCM000171.1_3188068	1
				SCM000170.1_3173719	1
				SCM000171.1_3246309	1
				SCM000169.1_1570731	1
				SCM000172.1_712507	1
				SCM000171.1_3563923	1
				SCM000173.1_202899	1
				SCM000175.1_1865863	1
				SCM000173.1_1797214	1
				SCM000172.1_2649292	1
				SCM000173.1_1851687	1
				SCM000174.1_2984253	1
				SCM000169.1_1941705	1
				SCM000170.1_3283198	1
				SCM000169.1_2732984	1
				SCM000170.1_1453724	1
				SCM000174.1_3614044	1
				SCM000172.1_2804444	1
				SCM000172.1_344706	1
				SCM000173.1_1722441	1
				SCM000174.1_1486378	1
				SCM000171.1_2406954	1
				SCM000169.1_4294047	1
				SCM000174.1_3117704	1
				SCM000169.1_2406460	1
				SCM000169.1_3999583	1
				SCM000171.1_582036	1
				SCM000176.1_207999	1
				SCM000174.1_1493249	1
				SCM000174.1_2996120	1
				SCM000174.1_2988325	1
				SCM000174.1_3522024	1
				SCM000174.1_2836237	1
				SCM000169.1_4910143	1
				SCM000175.1_1872688	1
				SCM000174.1_2021966	1
				SCM000172.1_956107	1
				SCM000172.1_3872830	1
				SCM000171.1_2850019	1
				SCM000174.1_1521538	1
				SCM000171.1_3576420	1
				SCM000176.1_1399655	1
				SCM000172.1_2444598	1
				SCM000170.1_3681059	1
				SCM000174.1_1819217	1
				SCM000169.1_2610473	1
				SCM000171.1_3099953	1
				SCM000170.1_4789130	1
				SCM000169.1_3076730	1
				SCM000169.1_1703848	1
				SCM000169.1_2947267	1
				SCM000172.1_1055358	1
				SCM000175.1_1926218	1
				SCM000174.1_182864	1
				SCM000169.1_4912734	1
				SCM000171.1_3234711	1
				SCM000171.1_3186665	1
				SCM000173.1_3848967	1
				SCM000170.1_1117651	1
				SCM000170.1_1470440	1
				SCM000175.1_1861689	1
				SCM000172.1_1843615	1
				SCM000176.1_257537	1
				SCM000175.1_1915678	1
				SCM000172.1_1546878	1
				SCM000169.1_509971	1
				SCM000169.1_4276875	1
				SCM000170.1_180386	1
				SCM000169.1_3709430	1
				SCM000172.1_155799	1
				SCM000172.1_1836920	1
				SCM000175.1_1868611	1
				SCM000172.1_3474272	1
				SCM000172.1_935395	1
				SCM000172.1_2298371	1
				SCM000172.1_2241923	1
				SCM000171.1_1718879	1
				SCM000171.1_4008644	1
				SCM000174.1_501513	1
				SCM000172.1_3682807	1
				SCM000175.1_1651472	1
				SCM000173.1_764928	1
				SCM000175.1_1867850	1
				SCM000171.1_2839537	1
				SCM000173.1_147603	1
				SCM000175.1_1142442	1
				SCM000172.1_1969884	1
				SCM000173.1_124196	1
				SCM000170.1_3864143	1
				SCM000173.1_3850225	1
				SCM000176.1_1090721	1
				SCM000169.1_3426242	1
				SCM000169.1_3995128	1
				SCM000173.1_3866015	1
				SCM000175.1_1664186	1
				SCM000176.1_1669670	1
				SCM000174.1_2162328	1
				SCM000175.1_1470944	1
				SCM000176.1_427293	1
				SCM000169.1_3241320	1
				SCM000169.1_2178921	1
				SCM000176.1_732300	1
				SCM000170.1_4325386	1
				SCM000173.1_2349865	1
				SCM000173.1_118115	1
				SCM000169.1_1609423	1
				SCM000172.1_2842487	1
				SCM000173.1_2762811	1
				SCM000173.1_3937267	1
				SCM000171.1_1946714	1
				SCM000169.1_1343913	1
				SCM000169.1_4455809	1
				SCM000174.1_3221937	1
				SCM000169.1_2923315	1
				SCM000169.1_1677490	1
				SCM000172.1_2518359	1
				SCM000175.1_1865055	1
				SCM000172.1_2244080	1
				SCM000169.1_3438768	1
				SCM000175.1_1868613	1
				SCM000171.1_3529181	1
				SCM000172.1_3204696	1
				SCM000170.1_152003	1
				SCM000172.1_3007064	1
				SCM000171.1_4040389	1
				SCM000172.1_2449663	1
				SCM000175.1_1612325	1
				SCM000172.1_3907752	1
				SCM000175.1_1807788	1
				SCM000174.1_336	1
				SCM000176.1_1739307	1
				SCM000170.1_3850234	1
				SCM000169.1_1346774	1
				SCM000173.1_263502	1
				SCM000173.1_3844726	1
				SCM000170.1_3455655	1
				SCM000173.1_1819670	1
				SCM000172.1_1118255	1
				SCM000171.1_3263897	1
				SCM000172.1_2345101	1
				SCM000174.1_3123115	1
				SCM000171.1_306564	1
				SCM000174.1_1385587	1
				SCM000173.1_3868585	1
				SCM000169.1_1712095	1
				SCM000172.1_143605	1
				SCM000175.1_1863126	1
				SCM000174.1_2880735	1
				SCM000170.1_2050890	1
				SCM000171.1_3938128	1
				SCM000169.1_402213	1
				SCM000170.1_1059452	1
				SCM000173.1_564818	1
				SCM000171.1_3923118	1
				SCM000170.1_3979678	1
				SCM000170.1_2340122	1
				SCM000173.1_3845071	1
				SCM000169.1_1101564	1
				SCM000176.1_417208	1
				SCM000174.1_3595324	1
				SCM000169.1_2149877	1
				SCM000173.1_3938019	1
				SCM000176.1_1548722	1
				SCM000173.1_517045	1
				SCM000171.1_2202231	1
				SCM000169.1_3331316	1
				SCM000175.1_1689648	1
				SCM000174.1_2167560	1
				SCM000175.1_57251	1
				SCM000171.1_2850027	1
				SCM000175.1_1680188	1
				SCM000176.1_456575	1
				SCM000175.1_498511	1
				SCM000175.1_1651419	1
				SCM000175.1_1578082	1
				SCM000170.1_1583936	1
				SCM000169.1_4209655	1
				SCM000173.1_1363562	1
				SCM000171.1_2177527	1
				SCM000169.1_3797309	1
				SCM000170.1_4827063	1
				SCM000175.1_222740	1
				SCM000169.1_1697982	1
				SCM000174.1_3019943	1
				SCM000171.1_24911	1
				SCM000171.1_742019	1
				SCM000170.1_2469548	1
				SCM000175.1_95350	1
				SCM000170.1_1786186	1
				SCM000170.1_2451812	1
				SCM000173.1_139463	1
				SCM000169.1_4270366	1
				SCM000172.1_1756300	1
				SCM000169.1_1545319	1
				SCM000171.1_1250997	1
				SCM000169.1_2997322	1
				SCM000173.1_391792	1
				SCM000170.1_1019756	1
				SCM000170.1_901834	1
				SCM000169.1_30972	1
				SCM000170.1_2365954	1
				SCM000172.1_3657730	1
				SCM000174.1_2213773	1
				SCM000169.1_1065081	1
				SCM000176.1_1564161	1
				SCM000169.1_1520057	1
				SCM000171.1_745914	1
				SCM000175.1_1275268	1
				SCM000170.1_4073760	1
				SCM000170.1_2529317	1
				SCM000172.1_987710	1
				SCM000173.1_3937264	1
				SCM000171.1_1993710	1
				SCM000174.1_3558702	1
				SCM000169.1_1616012	1
				SCM000176.1_1549692	1
				SCM000172.1_1920785	1
				SCM000175.1_171030	1
				SCM000173.1_3867050	1
				SCM000173.1_329478	1
				SCM000170.1_176762	1
				SCM000175.1_121145	1
				SCM000169.1_931718	1
[truncated: 2,752 more rows]

## Sheet: VOR_top100
XGBoost	Rank	Index	Rank	Random_Forest	Rank	Elastic Net	Rank	L2	Rank
SCM000169.1_2200298	1	SCM000173.1_1453435	1	SCM000170.1_1822435	1	SCM000173.1_40757	1	SCM000173.1_40757	1
SCM000173.1_51601	2	SCM000176.1_790386	1	SCM000169.1_2200298	2	SCM000169.1_2200756	2	SCM000169.1_2200756	2
SCM000171.1_3237070	3	SCM000174.1_1086591	2	SCM000169.1_2195369	3	SCM000171.1_1250879	3	SCM000171.1_1250879	3
SCM000169.1_171974	4	SCM000175.1_98246	3	SCM000176.1_790444	4	SCM000175.1_1220	4	SCM000175.1_1220	4
SCM000176.1_790444	5	SCM000171.1_2839537	4	SCM000172.1_3804817	5	SCM000175.1_1848719	5	SCM000175.1_1848719	5
SCM000169.1_3988295	6	SCM000174.1_1442893	5	SCM000173.1_2029344	6	SCM000169.1_2200743	6	SCM000169.1_2200743	6
SCM000171.1_1277675	7	SCM000170.1_483621	6	SCM000174.1_3212458	7	SCM000171.1_1280552	7	SCM000170.1_1902590	7
SCM000176.1_1290829	8	SCM000171.1_2825869	7	SCM000175.1_196298	8	SCM000170.1_1902590	8	SCM000171.1_1280552	8
SCM000169.1_2195369	9	SCM000173.1_352614	8	SCM000170.1_4215027	9	SCM000172.1_150558	9	SCM000171.1_521065	9
SCM000173.1_1458333	10	SCM000174.1_2092677	9	SCM000173.1_3897927	10	SCM000171.1_521065	10	SCM000172.1_150558	10
SCM000174.1_1086591	11	SCM000171.1_3562745	10	SCM000176.1_790417	11	SCM000171.1_3939348	11	SCM000171.1_3939348	11
SCM000172.1_3907752	12	SCM000174.1_2399766	11	SCM000171.1_3237070	12	SCM000170.1_2757829	12	SCM000175.1_1847321	12
SCM000170.1_4555923	13	SCM000175.1_2773	12	SCM000176.1_790457	13	SCM000169.1_2248249	13	SCM000170.1_2757829	13
SCM000171.1_343555	14	SCM000175.1_1865676	13	SCM000175.1_1841445	14	SCM000175.1_1847321	14	SCM000169.1_2248249	14
SCM000170.1_2366010	15	SCM000169.1_741711	14	SCM000173.1_775398	15	SCM000175.1_2773	15	SCM000175.1_2773	15
SCM000174.1_3232668	16	SCM000169.1_4856192	15	SCM000171.1_1280552	16	SCM000172.1_1776238	16	SCM000172.1_1776238	16
SCM000169.1_741711	17	SCM000170.1_2471528	16	SCM000170.1_485346	17	SCM000169.1_2200734	17	SCM000169.1_2200719	17
SCM000174.1_3629438	18	SCM000173.1_56108	17	SCM000173.1_3937431	18	SCM000175.1_982438	18	SCM000169.1_2200734	18
SCM000170.1_2507368	19	SCM000169.1_753546	18	SCM000172.1_3907752	19	SCM000171.1_3333165	19	SCM000175.1_982438	19
SCM000172.1_1482682	20	SCM000174.1_3570132	19	SCM000171.1_742019	20	SCM000172.1_1781459	20	SCM000172.1_137008	20
SCM000172.1_3804817	21	SCM000174.1_3547745	20	SCM000169.1_2200303	21	SCM000170.1_483621	21	SCM000170.1_483621	21
SCM000170.1_1966145	22	SCM000169.1_2577077	21	SCM000171.1_1930065	22	SCM000172.1_3042576	22	SCM000171.1_3333165	22
SCM000173.1_3862013	23	SCM000175.1_658432	22	SCM000171.1_944070	23	SCM000169.1_2200719	23	SCM000172.1_3042576	23
SCM000173.1_352614	24	SCM000171.1_1968450	23	SCM000172.1_3479046	24	SCM000172.1_137008	24	SCM000171.1_2825869	24
SCM000171.1_944070	25	SCM000176.1_471296	24	SCM000176.1_790386	25	SCM000172.1_2044297	25	SCM000172.1_1781459	25
SCM000170.1_1822435	26	SCM000174.1_1669462	25	SCM000171.1_3675025	26	SCM000169.1_469284	26	SCM000169.1_469284	26
SCM000169.1_4913254	27	SCM000174.1_273407	26	SCM000171.1_1282676	27	SCM000172.1_3657730	27	SCM000173.1_2114370	27
SCM000175.1_1220	28	SCM000170.1_2976107	27	SCM000176.1_471296	28	SCM000171.1_2825869	28	SCM000173.1_3939464	28
SCM000175.1_1142442	29	SCM000173.1_3922145	28	SCM000171.1_3787854	29	SCM000176.1_758854	29	SCM000172.1_3657730	29
SCM000172.1_3804260	30	SCM000169.1_4764257	29	SCM000169.1_2200756	30	SCM000170.1_1778037	30	SCM000175.1_1851007	30
SCM000176.1_621424	31	SCM000176.1_621424	30	SCM000170.1_1966145	31	SCM000173.1_3939464	31	SCM000176.1_1290829	31
SCM000174.1_2399766	32	SCM000176.1_875543	31	SCM000175.1_1813614	32	SCM000175.1_1851007	32	SCM000172.1_2044297	32
SCM000169.1_455457	33	SCM000172.1_1937612	32	SCM000169.1_741711	33	SCM000176.1_1290829	33	SCM000172.1_1683203	33
SCM000175.1_805907	34	SCM000172.1_3768673	33	SCM000176.1_790405	34	SCM000171.1_2839537	34	SCM000174.1_3016269	34
SCM000170.1_3987741	35	SCM000173.1_1092480	34	SCM000171.1_1045066	35	SCM000172.1_1683203	35	SCM000175.1_1904948	35
SCM000170.1_2471528	36	SCM000173.1_255673	35	SCM000172.1_2044297	36	SCM000173.1_2114370	36	SCM000171.1_2839537	36
SCM000171.1_842355	37	SCM000176.1_790444	36	SCM000169.1_964625	37	SCM000169.1_3953494	37	SCM000169.1_3953494	37
SCM000172.1_2345101	38	SCM000175.1_1220	37	SCM000169.1_2200247	38	SCM000172.1_3769559	38	SCM000176.1_758854	38
SCM000173.1_338238	39	SCM000169.1_2020920	38	SCM000170.1_4342482	39	SCM000173.1_3921530	39	SCM000170.1_1778037	39
SCM000174.1_26605	40	SCM000170.1_488138	39	SCM000176.1_1655171	40	SCM000170.1_4833012	40	SCM000174.1_2876928	40
SCM000176.1_152689	41	SCM000171.1_3938128	40	SCM000172.1_1481758	41	SCM000174.1_3016269	41	SCM000174.1_3022794	41
SCM000169.1_390785	42	SCM000171.1_856973	41	SCM000174.1_1669462	42	SCM000174.1_2876928	42	SCM000173.1_3921530	42
SCM000171.1_878240	43	SCM000174.1_1333854	42	SCM000171.1_2825869	43	SCM000175.1_1904948	43	SCM000173.1_562538	43
SCM000176.1_875543	44	SCM000170.1_4115957	43	SCM000175.1_1733343	44	SCM000176.1_352367	44	SCM000176.1_1599916	44
SCM000176.1_1278137	45	SCM000171.1_3787854	44	SCM000176.1_790406	45	SCM000174.1_3022794	45	SCM000170.1_3259121	45
SCM000174.1_273407	46	SCM000169.1_3000677	45	SCM000172.1_1589655	46	SCM000170.1_3259121	46	SCM000176.1_352367	46
SCM000173.1_775398	47	SCM000169.1_3497810	46	SCM000171.1_740358	47	SCM000175.1_1619369	47	SCM000175.1_1619369	47
SCM000175.1_1868599	48	SCM000174.1_1543653	47	SCM000170.1_2471528	48	SCM000176.1_1599916	48	SCM000170.1_4833012	48
SCM000176.1_593043	49	SCM000174.1_2213934	48	SCM000172.1_27705	49	SCM000174.1_320872	49	SCM000172.1_3769559	49
SCM000170.1_3847389	50	SCM000170.1_1902590	49	SCM000172.1_3480379	50	SCM000173.1_562538	50	SCM000171.1_3787854	50
SCM000174.1_245377	51	SCM000169.1_1988419	50	SCM000175.1_1142442	51	SCM000173.1_264276	51	SCM000171.1_4008696	51
SCM000171.1_1495725	52	SCM000172.1_2357743	51	SCM000176.1_236591	52	SCM000171.1_4008696	52	SCM000175.1_1425986	52
SCM000171.1_1061901	53	SCM000175.1_22983	52	SCM000173.1_3938139	53	SCM000175.1_1841445	53	SCM000170.1_2262181	53
SCM000174.1_34387	54	SCM000171.1_1521129	53	SCM000176.1_790345	54	SCM000171.1_3787854	54	SCM000173.1_169321	54
SCM000173.1_2705594	55	SCM000173.1_102366	54	SCM000171.1_1250879	55	SCM000170.1_2262181	55	SCM000173.1_264276	55
SCM000175.1_196298	56	SCM000173.1_3937442	55	SCM000172.1_1781459	56	SCM000171.1_1279280	56	SCM000171.1_2202231	56
SCM000170.1_1778037	57	SCM000172.1_3026463	56	SCM000171.1_1061901	57	SCM000169.1_3244721	57	SCM000169.1_3244721	57
SCM000173.1_3937442	58	SCM000171.1_1250879	57	SCM000176.1_790371	58	SCM000173.1_169321	58	SCM000171.1_1279280	58
SCM000173.1_2801106	59	SCM000176.1_1417412	58	SCM000173.1_3897906	59	SCM000176.1_427293	59	SCM000169.1_2779425	59
SCM000170.1_3760074	60	SCM000173.1_56106	59	SCM000175.1_1220	60	SCM000171.1_2202231	60	SCM000174.1_320872	60
SCM000172.1_2461179	61	SCM000174.1_266027	60	SCM000169.1_2200743	61	SCM000169.1_3338967	61	SCM000175.1_1841445	61
SCM000171.1_1863835	62	SCM000176.1_1173000	61	SCM000170.1_2272078	62	SCM000171.1_1901118	62	SCM000174.1_2512460	62
SCM000173.1_382755	63	SCM000171.1_1932550	62	SCM000171.1_741905	63	SCM000169.1_2200247	63	SCM000171.1_1901118	63
SCM000174.1_295309	64	SCM000169.1_4092772	63	SCM000176.1_790374	64	SCM000175.1_1425986	64	SCM000176.1_427293	64
SCM000171.1_3087318	65	SCM000173.1_3937479	64	SCM000170.1_2248858	65	SCM000170.1_3847389	65	SCM000175.1_1649126	65
SCM000173.1_1108306	66	SCM000173.1_3939464	65	SCM000174.1_3221937	66	SCM000175.1_1649126	66	SCM000169.1_3338967	66
SCM000173.1_3756148	67	SCM000169.1_2536098	66	SCM000174.1_2984253	67	SCM000174.1_2512460	67	SCM000169.1_2865474	67
SCM000172.1_3816947	68	SCM000176.1_887153	67	SCM000170.1_483621	68	SCM000169.1_2779425	68	SCM000169.1_2200247	68
SCM000172.1_1781459	69	SCM000174.1_1034327	68	SCM000174.1_1086591	69	SCM000169.1_929152	69	SCM000174.1_2408010	69
SCM000176.1_790345	70	SCM000173.1_56098	69	SCM000176.1_1290829	70	SCM000175.1_11414	70	SCM000174.1_2474617	70
SCM000170.1_1765717	71	SCM000171.1_1045066	70	SCM000170.1_2757829	71	SCM000173.1_3781105	71	SCM000175.1_1526467	71
SCM000175.1_102941	72	SCM000173.1_3870452	71	SCM000173.1_139463	72	SCM000169.1_2865474	72	SCM000171.1_2005742	72
SCM000169.1_4515504	73	SCM000176.1_1556174	72	SCM000175.1_1811851	73	SCM000174.1_2408010	73	SCM000169.1_929152	73
SCM000175.1_1460208	74	SCM000171.1_842355	73	SCM000171.1_3256952	74	SCM000172.1_286138	74	SCM000171.1_3371674	74
SCM000174.1_2034212	75	SCM000169.1_2065990	74	SCM000171.1_1946714	75	SCM000171.1_3371674	75	SCM000172.1_2672878	75
SCM000172.1_3769559	76	SCM000176.1_790345	75	SCM000171.1_3225795	76	SCM000170.1_2535751	76	SCM000170.1_3847389	76
SCM000173.1_1677052	77	SCM000171.1_1946700	76	SCM000173.1_3937455	77	SCM000173.1_3455149	77	SCM000175.1_11414	77
SCM000171.1_744341	78	SCM000174.1_3582573	77	SCM000171.1_3845329	78	SCM000176.1_471296	78	SCM000176.1_471296	78
SCM000171.1_1250879	79	SCM000170.1_1896535	78	SCM000172.1_3517656	79	SCM000170.1_3263252	79	SCM000170.1_3263252	79
SCM000170.1_483621	80	SCM000175.1_35567	79	SCM000173.1_3937442	80	SCM000169.1_2248624	80	SCM000169.1_4717784	80
SCM000171.1_1157262	81	SCM000170.1_1991025	80	SCM000169.1_2193965	81	SCM000172.1_2672878	81	SCM000175.1_1282362	81
SCM000175.1_1510395	82	SCM000174.1_1611495	81	SCM000171.1_1495725	82	SCM000175.1_1526467	82	SCM000170.1_4183310	82
SCM000171.1_27749	83	SCM000171.1_3702485	82	SCM000173.1_2114370	83	SCM000175.1_1879216	83	SCM000172.1_286138	83
SCM000171.1_2839537	84	SCM000175.1_1841445	83	SCM000172.1_53923	84	SCM000170.1_4183310	84	SCM000175.1_1879216	84
SCM000170.1_2535751	85	SCM000169.1_3839827	84	SCM000175.1_1142461	85	SCM000172.1_2724278	85	SCM000173.1_3781105	85
SCM000171.1_1930065	86	SCM000171.1_3861677	85	SCM000173.1_3922059	86	SCM000171.1_2005742	86	SCM000175.1_1879202	86
SCM000171.1_2584972	87	SCM000170.1_3626961	86	SCM000176.1_789168	87	SCM000175.1_1879202	87	SCM000173.1_3939343	87
SCM000169.1_4890113	88	SCM000169.1_2638990	87	SCM000169.1_4687683	88	SCM000176.1_1571810	88	SCM000169.1_416517	88
SCM000171.1_3938128	89	SCM000176.1_1290829	88	SCM000170.1_2953911	89	SCM000175.1_1282362	89	SCM000176.1_1571810	89
SCM000173.1_40757	90	SCM000173.1_571049	89	SCM000172.1_1776238	90	SCM000170.1_4013568	90	SCM000173.1_3868585	90
SCM000175.1_1807788	91	SCM000171.1_1257250	90	SCM000175.1_2773	91	SCM000174.1_2474617	91	SCM000170.1_4013568	91
SCM000173.1_422276	92	SCM000171.1_3483458	91	SCM000174.1_77505	92	SCM000172.1_1836920	92	SCM000172.1_2101625	92
SCM000171.1_3153835	93	SCM000171.1_2411333	92	SCM000172.1_3569582	93	SCM000176.1_193101	93	SCM000175.1_1170816	93
SCM000172.1_3083120	94	SCM000170.1_2923965	93	SCM000173.1_3897949	94	SCM000169.1_4717784	94	SCM000169.1_4839054	94
SCM000174.1_2234602	95	SCM000169.1_4839054	94	SCM000174.1_26605	95	SCM000172.1_3459563	95	SCM000173.1_3455149	95
SCM000169.1_1102251	96	SCM000175.1_1640329	95	SCM000171.1_742428	96	SCM000169.1_416517	96	SCM000170.1_3850234	96
SCM000174.1_2213934	97	SCM000176.1_790417	96	SCM000172.1_3761258	97	SCM000174.1_1503146	97	SCM000171.1_2909159	97
SCM000174.1_3570132	98	SCM000174.1_2413568	97	SCM000172.1_3026463	98	SCM000169.1_1895046	98	SCM000175.1_1966544	98
SCM000171.1_1247396	99	SCM000176.1_790374	98	SCM000169.1_2947267	99	SCM000169.1_4447086	99	SCM000172.1_2724278	99
SCM000174.1_1034327	100	SCM000171.1_3675025	99	SCM000172.1_391149	100	SCM000176.1_1444936	100	SCM000169.1_3839827	100
